# Supplementary material for: 1-[2-(2,4-Dichloro­phenyl)­pent­yl]-1H-1,2,4-triazole
Source: Acta Crystallogr Sect E Struct Rep Online. 2009 Mar 6;65(Pt 4):o663. doi: 10.1107/S1600536809007120 (PMC2969042; doi:10.1107/S1600536809007120)
Supplement: Supplementary file 1 [file e-65-0o663-sup1.cif]

##############################################################################
###                                                                        ###
###        Electronic paper (Acta Crystallographica Section E)             ###
###                                                                        ###
##############################################################################
#                                                                            #
# This CIF contains the data in a paper accepted for publication in Acta     #
# Crystallographica Section E. It conforms to the requirements of Notes      #
# for Authors for Section E, and has been peer reviewed under the auspices   #
# of the IUCr Commission on Journals.                                        #
#                                                                            #
# Full details of the Crystallographic Information File format               #
# are given in the paper "The Crystallographic Information File (CIF):       #
# a New Standard Archive File for Crystallography" by S. R. Hall, F. H.      #
# Allen and I. D. Brown [Acta Cryst. (1991), A47, 655-685].                  #
#                                                                            #
# The current version of the core CIF dictionary is obtainable from          #
# ftp://ftp.iucr.org/pub/cif_core.dic. The current version number is 2.4.    #
#                                                                            #
# Software is freely available for graphical display of the structure(s) in  #
# this CIF.  For information consult the CIF home page http://www.iucr.org/  #
# cif/home.html                                                              #
#                                                                            #
# This file may be used for bona fide research purposes within the           #
# scientific community so long as proper attribution is given to the journal # 
# article from which it was obtained.                                        #
#                                                                            #
##############################################################################
                                             
data_global
_audit_creation_method     'ModiCIF v2.00'
_journal_date_recd_electronic     2009-02-25
_journal_date_accepted     2009-02-26
_journal_name_full     'Acta Crystallographica, Section E'
_journal_year     2009
_journal_volume     65
_journal_issue      4
_journal_page_first     o663
_journal_page_last     o663
_journal_paper_category     QO
_journal_coeditor_code     HG2483
_publ_contact_author
;
 Prof. Corrado Rizzoli
 Universit\'a degli Studi di Parma
 Dipartimento di Chimica Generale ed Inorganica,
 Chimica Analitica, Chimica Fisica
 Viale G. P. Usberti 17/A
 I-43100 Parma
 Italy
;
_publ_contact_author_email     'corrado.rizzoli@unipr.it'
_publ_contact_author_fax     '[++39]521 905 556'
_publ_contact_author_phone     '[++39]521 905 449'
_publ_section_title
;
1-[2-(2,4-Dichlorophenyl)pentyl]-1<i>H</i>-1,2,4-triazole
;
loop_
    _publ_author_name
    _publ_author_address
    'Corrado Rizzoli'
;    Dipartimento di Chimica Generale ed Inorganica
     Chimica Analitica, Chimica Fisica
     Universit\'a degli Studi di Parma
     Viale G. P. Usberti 17/A
     I-43100 Parma
     Italy
;
    'Elda Marku'
;
     Fakulteti i Shkencave t\"e Natyr\"es
     Departamenti i Kimise
     Universiteti i Tiranes
     Bulevardi "Zogu I"
     Tirana
     Albania
;
    'Lucedio Greci'
;    Dipartimento ISAC
     Universit\'a Politecnica delle Marche
     Via Brecce Bianche
     I-60131 Ancona
     Italy
;
data_I
_chemical_name_systematic
;
1-[2-(2,4-Dichlorophenyl)pentyl]-1<i>H</i>-1,2,4-triazole
;
_chemical_name_common     ?
_chemical_formula_moiety     'C13 H15 Cl2 N3'
_chemical_formula_sum     'C13 H15 Cl2 N3'
_chemical_formula_iupac     'C13 H15 Cl2 N3'
_chemical_formula_weight     284.18
_chemical_melting_point     ?
_symmetry_cell_setting     monoclinic
_symmetry_space_group_name_H-M     'C 2/c'
_symmetry_space_group_name_Hall     '-C 2yc'
loop_
    _symmetry_equiv_pos_as_xyz
    'x,y,z'
    '-x,y,-z+1/2'
    'x+1/2,y+1/2,z'
    '-x+1/2,y+1/2,-z+1/2'
    '-x,-y,-z'
    'x,-y,z-1/2'
    '-x+1/2,-y+1/2,-z'
    'x+1/2,-y+1/2,z-1/2'
_cell_length_a     25.083(8)
_cell_length_b     10.763(2)
_cell_length_c     11.206(3)
_cell_angle_alpha     90.00
_cell_angle_beta     105.654(3)
_cell_angle_gamma     90.00
_cell_volume     2913.1(13)
_cell_formula_units_Z     8
_cell_measurement_reflns_used     48
_cell_measurement_theta_min     18.4
_cell_measurement_theta_max     42.5
_cell_measurement_temperature     297(2)
_exptl_crystal_description     block
_exptl_crystal_colour     colourless
_exptl_crystal_size_max     0.23
_exptl_crystal_size_mid     0.20
_exptl_crystal_size_min     0.16
_exptl_crystal_density_diffrn     1.296
_exptl_crystal_density_meas     ?
_exptl_crystal_density_method     'not measured'
_exptl_crystal_F_000     1184
_exptl_absorpt_coefficient_mu     3.894
_exptl_absorpt_correction_type     empirical
_exptl_absorpt_process_details     '(DIFABS; Walker & Stuart, 1983)'
_exptl_absorpt_correction_T_min     0.432
_exptl_absorpt_correction_T_max     0.538
_exptl_special_details
;
;
_diffrn_ambient_temperature     297(2)
_diffrn_radiation_type     CuK\a
_diffrn_radiation_wavelength     1.54178
_diffrn_radiation_source     'fine-focus sealed tube'
_diffrn_radiation_monochromator     graphite
_diffrn_measurement_device     'Siemens AED'
_diffrn_measurement_method     '\q/2\q'
_diffrn_reflns_number     2737
_diffrn_reflns_av_R_equivalents     0.0603
_diffrn_reflns_av_sigmaI/netI     0.0520
_diffrn_reflns_theta_min     3.66
_diffrn_reflns_theta_max     67.93
_diffrn_reflns_theta_full     67.93
_diffrn_measured_fraction_theta_max     0.982
_diffrn_measured_fraction_theta_full     0.982
_diffrn_reflns_limit_h_min     -29
_diffrn_reflns_limit_h_max     28
_diffrn_reflns_limit_k_min     -2
_diffrn_reflns_limit_k_max     12
_diffrn_reflns_limit_l_min     -5
_diffrn_reflns_limit_l_max     13
_diffrn_standards_number     3
_diffrn_standards_interval_count     100
_diffrn_standards_interval_time     ?
_diffrn_standards_decay_%     0.01
_refine_special_details
;
Refinement of <i>F</i>^2^ against ALL reflections. The weighted <i>R</i>-factor
<i>wR</i> and goodness of fit <i>S</i> are based on <i>F</i>^2^, conventional
<i>R</i>-factors <i>R</i> are based on <i>F</i>, with <i>F</i> set to zero for
negative <i>F</i>^2^. The threshold expression of <i>F</i>^2^ >
\s(<i>F</i>^2^) is used only for calculating <i>R</i>-factors(gt) <i>etc</i>.
and is not relevant to the choice of reflections for refinement.
<i>R</i>-factors based on <i>F</i>^2^ are statistically about twice as large
as those based on <i>F</i>, and <i>R</i>- factors based on ALL data will be
even larger.
;
_reflns_number_total     2611
_reflns_number_gt     1183
_reflns_threshold_expression     I>2\s(I)
_refine_ls_structure_factor_coef     Fsqd
_refine_ls_matrix_type     full
_refine_ls_R_factor_all     0.1030
_refine_ls_R_factor_gt     0.0559
_refine_ls_wR_factor_gt     0.1183
_refine_ls_wR_factor_ref     0.1274
_refine_ls_goodness_of_fit_ref     0.994
_refine_ls_restrained_S_all     0.994
_refine_ls_number_reflns     2611
_refine_ls_number_parameters     163
_refine_ls_number_restraints     0
_refine_ls_hydrogen_treatment     constr
_refine_ls_weighting_scheme     calc
_refine_ls_weighting_details
                 'calc w=1/[\s^2^(Fo^2^)+(0.0456P)^2^] where P=(Fo^2^+2Fc^2^)/3'
_atom_sites_solution_hydrogens     geom
_atom_sites_solution_primary     direct
_atom_sites_solution_secondary     difmap
_refine_ls_shift/su_max     0.000
_refine_ls_shift/su_mean     0.000
_refine_diff_density_max     0.335
_refine_diff_density_min     -0.271
_refine_ls_extinction_method     none
_refine_ls_extinction_coef     ?
_refine_ls_abs_structure_details     ?
_refine_ls_abs_structure_Flack     ?
loop_
    _atom_type_symbol
    _atom_type_description
    _atom_type_scat_dispersion_real
    _atom_type_scat_dispersion_imag
    _atom_type_scat_source
    'Cl' 'Cl' 0.3639 0.7018
                         'International Tables Vol C Tables 4.2.6.8 and 6.1.1.4'
    'N' 'N' 0.0311 0.0180
                         'International Tables Vol C Tables 4.2.6.8 and 6.1.1.4'
    'C' 'C' 0.0181 0.0091
                         'International Tables Vol C Tables 4.2.6.8 and 6.1.1.4'
    'H' 'H' 0.0000 0.0000
                         'International Tables Vol C Tables 4.2.6.8 and 6.1.1.4'
_computing_data_collection     '<i>AED</i> (Belletti <i>et al.</i>, 1993)'
_computing_cell_refinement     '<i>AED</i> (Belletti <i>et al.</i>, 1993)'
_computing_data_reduction     '<i>AED</i> (Belletti <i>et al.</i>, 1993)'
_computing_structure_solution     'SHELXS97 (Sheldrick, 2008)'
_computing_structure_refinement     'SHELXL97 (Sheldrick, 2008)'
_computing_molecular_graphics
               'ORTEP-3 for Windows (Farrugia, 1997) and SCHAKAL (Keller, 1997)'
_computing_publication_material
                       'SHELXL97 (Sheldrick, 2008) and PARST95 (Nardelli, 1995)'
loop_
    _atom_site_type_symbol
    _atom_site_label
    _atom_site_fract_x
    _atom_site_fract_y
    _atom_site_fract_z
    _atom_site_U_iso_or_equiv
    _atom_site_adp_type
    _atom_site_calc_flag
    _atom_site_refinement_flags
    _atom_site_occupancy
    _atom_site_disorder_assembly
    _atom_site_disorder_group
    Cl Cl1 0.08070(6) 0.51687(9) 0.93474(12) 0.1422(6) Uani d . 1 . .
    Cl Cl2 0.08744(5) 0.18168(11) 1.28987(10) 0.1305(5) Uani d . 1 . .
    N N1 0.22774(10) 0.3780(2) 0.7443(2) 0.0595(7) Uani d . 1 . .
    N N2 0.24356(12) 0.3032(2) 0.6633(2) 0.0757(8) Uani d . 1 . .
    N N3 0.25582(12) 0.5043(2) 0.6210(3) 0.0815(9) Uani d . 1 . .
    C C1 0.25951(15) 0.3839(3) 0.5932(3) 0.0808(10) Uani d . 1 . .
    H H1 0.2728 0.3591 0.5270 0.097 Uiso calc R 1 . .
    C C2 0.23549(13) 0.4960(3) 0.7196(3) 0.0714(9) Uani d . 1 . .
    H H2 0.2279 0.5634 0.7644 0.086 Uiso calc R 1 . .
    C C3 0.20829(13) 0.3285(3) 0.8460(3) 0.0638(8) Uani d . 1 . .
    H H3A 0.2230 0.3790 0.9192 0.077 Uiso calc R 1 . .
    H H3B 0.2226 0.2449 0.8646 0.077 Uiso calc R 1 . .
    C C4 0.14554(13) 0.3253(3) 0.8180(3) 0.0666(8) Uani d . 1 . .
    H H4 0.1313 0.4086 0.7921 0.080 Uiso calc R 1 . .
    C C5 0.13060(12) 0.2927(3) 0.9380(3) 0.0648(8) Uani d . 1 . .
    C C6 0.10164(15) 0.3713(3) 0.9946(3) 0.0807(10) Uani d . 1 . .
    C C7 0.08852(16) 0.3387(3) 1.1047(4) 0.0927(11) Uani d . 1 . .
    H H7 0.0695 0.3937 1.1424 0.111 Uiso calc R 1 . .
    C C8 0.10441(15) 0.2235(4) 1.1558(3) 0.0790(10) Uani d . 1 . .
    C C9 0.13257(14) 0.1450(3) 1.1013(3) 0.0787(10) Uani d . 1 . .
    H H9 0.1435 0.0680 1.1372 0.094 Uiso calc R 1 . .
    C C10 0.14543(13) 0.1774(3) 0.9930(3) 0.0724(9) Uani d . 1 . .
    H H10 0.1643 0.1211 0.9562 0.087 Uiso calc R 1 . .
    C C11 0.11930(14) 0.2323(3) 0.7113(3) 0.0830(10) Uani d . 1 . .
    H H11A 0.1315 0.2537 0.6389 0.100 Uiso calc R 1 . .
    H H11B 0.1326 0.1492 0.7368 0.100 Uiso calc R 1 . .
    C C12 0.05814(16) 0.2321(4) 0.6773(3) 0.1057(13) Uani d . 1 . .
    H H12A 0.0450 0.3152 0.6514 0.127 Uiso calc R 1 . .
    H H12B 0.0460 0.2115 0.7501 0.127 Uiso calc R 1 . .
    C C13 0.03234(16) 0.1433(4) 0.5764(4) 0.1191(15) Uani d . 1 . .
    H H131 -0.0072 0.1482 0.5589 0.179 Uiso calc R 1 . .
    H H132 0.0442 0.0604 0.6020 0.179 Uiso calc R 1 . .
    H H133 0.0434 0.1640 0.5032 0.179 Uiso calc R 1 . .
loop_
    _atom_site_aniso_label
    _atom_site_aniso_U_11
    _atom_site_aniso_U_22
    _atom_site_aniso_U_33
    _atom_site_aniso_U_12
    _atom_site_aniso_U_13
    _atom_site_aniso_U_23
    Cl1 0.2339(15) 0.0687(6) 0.1461(10) 0.0447(8) 0.0895(10) 0.0118(7)
    Cl2 0.1620(11) 0.1516(11) 0.0905(7) -0.0169(8) 0.0558(7) 0.0066(7)
    N1 0.0728(18) 0.0384(12) 0.0602(15) -0.0030(12) 0.0061(13) -0.0050(12)
    N2 0.103(2) 0.0486(14) 0.0760(18) -0.0110(15) 0.0248(16) -0.0087(14)
    N3 0.101(2) 0.0588(17) 0.081(2) -0.0131(15) 0.0183(18) 0.0088(15)
    C1 0.111(3) 0.0566(19) 0.075(2) -0.016(2) 0.026(2) -0.0020(18)
    C2 0.084(3) 0.0447(17) 0.079(2) -0.0054(16) 0.0105(19) -0.0048(17)
    C3 0.076(2) 0.0485(16) 0.0612(19) -0.0073(15) 0.0083(16) 0.0029(15)
    C4 0.072(2) 0.0545(18) 0.067(2) 0.0001(16) 0.0072(17) 0.0065(16)
    C5 0.064(2) 0.0564(18) 0.066(2) -0.0038(16) 0.0049(16) -0.0013(16)
    C6 0.105(3) 0.057(2) 0.082(2) -0.003(2) 0.027(2) -0.0030(19)
    C7 0.109(3) 0.079(3) 0.094(3) -0.006(2) 0.035(2) -0.019(2)
    C8 0.086(3) 0.089(3) 0.064(2) -0.015(2) 0.0244(19) 0.002(2)
    C9 0.079(2) 0.074(2) 0.079(2) -0.0020(19) 0.014(2) 0.019(2)
    C10 0.073(2) 0.066(2) 0.076(2) 0.0035(17) 0.0154(18) 0.0082(18)
    C11 0.084(3) 0.094(3) 0.060(2) -0.011(2) 0.0009(18) -0.0074(19)
    C12 0.096(3) 0.121(3) 0.091(3) -0.026(3) 0.011(2) -0.011(3)
    C13 0.095(3) 0.140(4) 0.100(3) -0.016(3) -0.013(2) -0.030(3)
loop_
    _geom_bond_atom_site_label_1
    _geom_bond_atom_site_label_2
    _geom_bond_site_symmetry_2
    _geom_bond_distance
    _geom_bond_publ_flag
    Cl1 C6 . 1.729(3) ?
    Cl2 C8 . 1.728(3) ?
    N1 C2 . 1.326(3) ?
    N1 N2 . 1.351(3) ?
    N1 C3 . 1.457(3) ?
    N2 C1 . 1.304(4) ?
    N3 C2 . 1.339(4) ?
    N3 C1 . 1.342(4) ?
    C1 H1 . 0.9300 ?
    C2 H2 . 0.9300 ?
    C3 C4 . 1.520(4) ?
    C3 H3A . 0.9700 ?
    C3 H3B . 0.9700 ?
    C4 C5 . 1.530(4) ?
    C4 C11 . 1.562(4) ?
    C4 H4 . 0.9800 ?
    C5 C6 . 1.377(4) ?
    C5 C10 . 1.391(4) ?
    C6 C7 . 1.404(5) ?
    C7 C8 . 1.379(4) ?
    C7 H7 . 0.9300 ?
    C8 C9 . 1.348(4) ?
    C9 C10 . 1.382(4) ?
    C9 H9 . 0.9300 ?
    C10 H10 . 0.9300 ?
    C11 C12 . 1.478(4) ?
    C11 H11A . 0.9700 ?
    C11 H11B . 0.9700 ?
    C12 C13 . 1.488(5) ?
    C12 H12A . 0.9700 ?
    C12 H12B . 0.9700 ?
    C13 H131 . 0.9600 ?
    C13 H132 . 0.9600 ?
    C13 H133 . 0.9600 ?
loop_
    _geom_angle_atom_site_label_1
    _geom_angle_atom_site_label_2
    _geom_angle_atom_site_label_3
    _geom_angle_site_symmetry_1
    _geom_angle_site_symmetry_3
    _geom_angle
    _geom_angle_publ_flag
    C2 N1 N2 . . 110.2(3) ?
    C2 N1 C3 . . 127.8(3) ?
    N2 N1 C3 . . 122.0(2) ?
    C1 N2 N1 . . 101.6(2) ?
    C2 N3 C1 . . 101.1(3) ?
    N2 C1 N3 . . 116.8(3) ?
    N2 C1 H1 . . 121.6 ?
    N3 C1 H1 . . 121.6 ?
    N1 C2 N3 . . 110.2(3) ?
    N1 C2 H2 . . 124.9 ?
    N3 C2 H2 . . 124.9 ?
    N1 C3 C4 . . 113.2(2) ?
    N1 C3 H3A . . 108.9 ?
    C4 C3 H3A . . 108.9 ?
    N1 C3 H3B . . 108.9 ?
    C4 C3 H3B . . 108.9 ?
    H3A C3 H3B . . 107.8 ?
    C3 C4 C5 . . 108.0(2) ?
    C3 C4 C11 . . 111.8(3) ?
    C5 C4 C11 . . 111.9(2) ?
    C3 C4 H4 . . 108.3 ?
    C5 C4 H4 . . 108.3 ?
    C11 C4 H4 . . 108.3 ?
    C6 C5 C10 . . 117.1(3) ?
    C6 C5 C4 . . 123.3(3) ?
    C10 C5 C4 . . 119.6(3) ?
    C5 C6 C7 . . 122.0(3) ?
    C5 C6 Cl1 . . 121.4(3) ?
    C7 C6 Cl1 . . 116.7(3) ?
    C8 C7 C6 . . 118.7(3) ?
    C8 C7 H7 . . 120.7 ?
    C6 C7 H7 . . 120.7 ?
    C9 C8 C7 . . 120.2(3) ?
    C9 C8 Cl2 . . 120.9(3) ?
    C7 C8 Cl2 . . 118.9(3) ?
    C8 C9 C10 . . 121.0(3) ?
    C8 C9 H9 . . 119.5 ?
    C10 C9 H9 . . 119.5 ?
    C9 C10 C5 . . 121.1(3) ?
    C9 C10 H10 . . 119.5 ?
    C5 C10 H10 . . 119.5 ?
    C12 C11 C4 . . 113.1(3) ?
    C12 C11 H11A . . 109.0 ?
    C4 C11 H11A . . 109.0 ?
    C12 C11 H11B . . 109.0 ?
    C4 C11 H11B . . 109.0 ?
    H11A C11 H11B . . 107.8 ?
    C11 C12 C13 . . 113.9(3) ?
    C11 C12 H12A . . 108.8 ?
    C13 C12 H12A . . 108.8 ?
    C11 C12 H12B . . 108.8 ?
    C13 C12 H12B . . 108.8 ?
    H12A C12 H12B . . 107.7 ?
    C12 C13 H131 . . 109.5 ?
    C12 C13 H132 . . 109.5 ?
    H131 C13 H132 . . 109.5 ?
    C12 C13 H133 . . 109.5 ?
    H131 C13 H133 . . 109.5 ?
    H132 C13 H133 . . 109.5 ?
loop_
    _geom_hbond_atom_site_label_D
    _geom_hbond_atom_site_label_H
    _geom_hbond_atom_site_label_A
    _geom_hbond_site_symmetry_A
    _geom_hbond_distance_DH
    _geom_hbond_distance_HA
    _geom_hbond_distance_DA
    _geom_hbond_angle_DHA
    C3 H3A N3 6_566 0.97 2.52 3.489(4) 174
