# Supplementary material for: 1-[2-(2,4-Dichloro­phenyl)­pent­yl]-1H-1,2,4-triazole
Source: Acta Crystallogr Sect E Struct Rep Online. 2009 Mar 6;65(Pt 4):o663. doi: 10.1107/S1600536809007120 (PMC2969042; doi:10.1107/S1600536809007120)
Supplement: Supplementary file 2 [file e-65-0o663-Isup2.hkl]

# 
# h,k,l, Fc-squared, Fo-squared, sigma(Fo-squared) and status flag 
# 
data_I
_shelx_title '  LU10 (27.8.2002)' 
_shelx_refln_list_code          4 
_shelx_F_calc_maximum      388.44 
_exptl_crystal_F_000      1184.00 
_reflns_d_resolution_high  0.8318 
 
loop_ 
 _symmetry_equiv_pos_as_xyz 
 'x, y, z' 
 '-x, y, -z+1/2' 
 'x+1/2, y+1/2, z' 
 '-x+1/2, y+1/2, -z+1/2' 
 '-x, -y, -z' 
 'x, -y, z-1/2' 
 '-x+1/2, -y+1/2, -z' 
 'x+1/2, -y+1/2, z-1/2' 
 
_cell_length_a    25.0830 
_cell_length_b    10.7630 
_cell_length_c    11.2060 
_cell_angle_alpha  90.000 
_cell_angle_beta  105.654 
_cell_angle_gamma  90.000 
 
_shelx_F_squared_multiplier     1.000 
 
loop_ 
 _refln_index_h 
 _refln_index_k 
 _refln_index_l 
 _refln_F_squared_calc 
 _refln_F_squared_meas 
 _refln_F_squared_sigma 
 _refln_observed_status 
   2   0   0     4303.79     3730.89     29.17 o 
   4   0   0    16781.91    16035.69     81.51 o 
   6   0   0   150888.06   157199.25   1929.17 o 
   8   0   0    22727.53    23340.00    143.71 o 
  10   0   0     2431.29     2573.49     57.09 o 
  12   0   0     1762.49     1873.25     55.65 o 
  14   0   0      177.95      221.24     25.56 o 
  16   0   0      172.60      187.62     27.43 o 
  18   0   0     1052.70     1246.91     63.09 o 
  20   0   0       23.41       34.01     21.91 o 
  22   0   0      130.87      167.92     32.02 o 
  24   0   0        5.21        0.80     25.83 o 
  26   0   0       13.47       20.90     19.49 o 
  28   0   0        0.09        4.14     16.58 o 
   1   1   0     3889.28     3468.90    116.66 o 
   3   1   0     1623.15     1385.11     44.03 o 
   5   1   0     1623.70     1475.94     71.70 o 
   7   1   0    15040.02    13255.62    306.73 o 
   9   1   0     1480.14     1417.12     85.32 o 
  11   1   0      191.88      154.08     14.67 o 
  13   1   0     1357.71     1239.14    169.33 o 
  15   1   0       19.75       10.42     19.45 o 
  17   1   0       11.18       17.40     19.73 o 
  19   1   0        2.07       10.46     15.47 o 
  21   1   0        0.06       13.15     17.13 o 
  23   1   0        0.02       12.10     16.49 o 
  25   1   0        0.94        7.88     24.27 o 
  27   1   0        0.13        0.00     19.80 o 
   0   2   0    28380.85    25243.67    108.44 o 
   2   2   0     2898.39     2485.52    140.30 o 
   4   2   0    26536.96    22541.40    965.73 o 
   6   2   0     1722.88     1637.13     74.60 o 
   8   2   0     1529.20     1523.64    112.44 o 
  10   2   0      314.66      301.49     24.39 o 
  12   2   0     3115.77     3241.09    544.37 o 
  14   2   0      123.71       88.48     33.16 o 
  16   2   0       15.25       17.42     16.45 o 
  18   2   0        1.82        9.61     13.71 o 
  20   2   0       33.95       27.70     44.11 o 
  22   2   0        3.32       10.56     14.98 o 
  24   2   0        0.11        0.00     17.04 o 
  26   2   0       22.53       23.75     26.60 o 
  28   2   0        1.77        3.80     10.91 o 
   1   3   0    27242.32    23861.20   1384.95 o 
   3   3   0     2001.92     1837.76     77.22 o 
   5   3   0    15276.99    13522.78    133.88 o 
   7   3   0     1335.97     1296.39     66.95 o 
   9   3   0      980.36     1161.05     96.40 o 
  11   3   0     1339.81     1261.77    209.12 o 
  13   3   0      267.69      344.82     55.28 o 
  15   3   0        1.88       10.51     12.11 o 
  17   3   0       34.88       34.20     23.81 o 
  19   3   0      171.63      170.72     67.23 o 
  21   3   0        0.39        0.00     18.99 o 
  23   3   0        0.64        0.00     17.65 o 
  25   3   0        0.47        0.00     23.96 o 
  27   3   0        3.84        6.50     16.30 o 
   0   4   0      651.76      603.02     28.65 o 
   2   4   0     1202.78      998.02    100.57 o 
   4   4   0       82.29       65.96     25.63 o 
   6   4   0     5176.81     4884.05    211.31 o 
   8   4   0      350.60      306.26     28.02 o 
  10   4   0      239.49      319.04     30.93 o 
  12   4   0      657.21      539.92    100.06 o 
  14   4   0       84.56       48.15     24.81 o 
  16   4   0     1029.58     1337.90    336.47 o 
  18   4   0        6.22       23.93     14.55 o 
  20   4   0        3.45        7.32     13.77 o 
  22   4   0       87.26      109.82     38.29 o 
  24   4   0       11.53        0.00     23.20 o 
  26   4   0        0.70       13.64     18.39 o 
   1   5   0       53.54       78.61     13.71 o 
   3   5   0       19.99       22.24     11.92 o 
   5   5   0      438.67      383.76     33.00 o 
   7   5   0       21.81       15.70     14.06 o 
   9   5   0      221.81      181.43     22.25 o 
  11   5   0      432.81      417.86     38.36 o 
  13   5   0      113.27      113.69     20.64 o 
  15   5   0      204.71      247.32     58.71 o 
  17   5   0        1.35       22.30     18.03 o 
  19   5   0      142.02      153.81     68.62 o 
  21   5   0        3.44        0.00     19.38 o 
  23   5   0        6.34        9.18     14.89 o 
  25   5   0       18.53       20.41     20.78 o 
   0   6   0    23443.67    25206.53    212.38 o 
   2   6   0      193.81      224.61     17.75 o 
   4   6   0      101.67      108.96     15.37 o 
   6   6   0     3724.25     4387.00    269.44 o 
   8   6   0       22.77       20.30     17.41 o 
  10   6   0      125.20       90.17     21.68 o 
  12   6   0      984.85     1272.25    128.85 o 
  14   6   0      435.47      461.90     76.76 o 
  16   6   0      123.06      143.21     23.26 o 
  18   6   0      618.99      754.35    202.62 o 
  20   6   0       18.91        9.09     21.34 o 
  22   6   0        6.69        0.00     17.29 o 
  24   6   0        0.35        5.79     13.20 o 
   1   7   0     1714.87     2011.86     49.10 o 
   3   7   0        7.64        0.00     15.54 o 
   5   7   0      943.69     1210.18     42.61 o 
   7   7   0     3174.64     3591.35     97.87 o 
   9   7   0        6.96       10.64     15.41 o 
  11   7   0      530.17      540.44     43.62 o 
  13   7   0      239.60      217.49     47.82 o 
  15   7   0       49.18       41.90     22.49 o 
  17   7   0        1.59       10.60     15.10 o 
  19   7   0       72.04       99.12     20.01 o 
  21   7   0        2.10        0.00     16.27 o 
  23   7   0       26.62       36.44     13.25 o 
   0   8   0     1382.93     1551.59     68.15 o 
   2   8   0       64.65       56.79     17.86 o 
   4   8   0      912.93      917.44     38.90 o 
   6   8   0     1867.11     1933.70     95.67 o 
   8   8   0       15.22       15.90     18.31 o 
  10   8   0       41.88       40.36     33.02 o 
  12   8   0       69.93       24.60     24.46 o 
  14   8   0      130.47      152.05     22.30 o 
  16   8   0       23.71       42.40     17.21 o 
  18   8   0       93.29      143.87     20.90 o 
  20   8   0       43.16       56.14     25.48 o 
  22   8   0        5.35        0.00     13.13 o 
   1   9   0      165.01      122.16     21.67 o 
   3   9   0       16.87        8.88     22.19 o 
   5   9   0       77.42       78.55     18.81 o 
   7   9   0       66.71       53.37     19.77 o 
   9   9   0        9.62       12.09     17.81 o 
  11   9   0       22.85        0.00     19.98 o 
  13   9   0      137.15       93.69     78.57 o 
  15   9   0        0.08        0.00     16.03 o 
  17   9   0        9.15        9.40     15.70 o 
  19   9   0       64.57       59.63     15.45 o 
   0  10   0      811.62      817.33     57.70 o 
   2  10   0      306.82      300.02     28.47 o 
   4  10   0      436.67      396.26     30.94 o 
   6  10   0      603.60      669.10     36.95 o 
   8  10   0       72.83       55.13     19.67 o 
  10  10   0      356.49      360.30     29.42 o 
  12  10   0      179.74      220.40     23.18 o 
  14  10   0        0.32        0.00     15.21 o 
  16  10   0       73.36       75.61     16.53 o 
  18  10   0       11.09       13.45     11.92 o 
   1  11   0       65.91       65.60     18.56 o 
   3  11   0        1.90        0.00     18.66 o 
   5  11   0        9.38        0.00     18.67 o 
   7  11   0       42.57       21.38     23.25 o 
   9  11   0        6.43       10.41     41.14 o 
  11  11   0       56.32       87.88     16.73 o 
  13  11   0        6.18        7.43     13.11 o 
  15  11   0       24.38       40.00     11.92 o 
   0  12   0       12.55       11.86     22.55 o 
   2  12   0        6.22        0.00     14.64 o 
   4  12   0        0.91        5.32     12.13 o 
   6  12   0        5.29        8.98     12.27 o 
   8  12   0       87.54       78.77     14.20 o 
  10  12   0       15.35       13.72     12.48 o 
 -23   1   1        8.01       10.39     30.58 o 
 -21   1   1       40.94       31.81     25.00 o 
 -19   1   1       15.53        0.00     24.73 o 
 -17   1   1      629.21      618.40     42.53 o 
 -15   1   1     2019.13     1751.72     62.11 o 
 -13   1   1     2576.20     2344.47     63.77 o 
 -11   1   1     9812.13     8501.21    105.93 o 
  -9   1   1        6.20       13.54     15.78 o 
  -7   1   1      210.22      156.86     23.38 o 
  -5   1   1      409.49      422.53     19.89 o 
  -3   1   1     1462.02     1291.46     25.71 o 
  -1   1   1     4462.36     3870.44     36.62 o 
   1   1   1     6608.26     5884.61     47.16 o 
   3   1   1    13581.62    13400.97     81.82 o 
   5   1   1    87681.38    93884.50   1553.61 o 
   7   1   1     5549.47     5724.20     74.03 o 
   9   1   1       28.78       36.53     38.95 o 
  11   1   1    17797.41    21482.08    179.35 o 
  13   1   1      458.27      439.69     35.09 o 
  15   1   1       18.06       10.39     27.76 o 
  17   1   1      279.16      347.86     37.60 o 
  19   1   1       89.13       72.01     81.79 o 
  21   1   1       14.46       17.59    146.29 o 
  23   1   1      121.01      128.15     30.49 o 
  25   1   1        6.17        9.28     16.91 o 
  27   1   1       15.71       10.69     20.16 o 
 -24   2   1       12.68        0.00     21.45 o 
 -22   2   1       23.27        0.00     24.33 o 
 -20   2   1        0.02        0.00     26.29 o 
 -18   2   1      183.90      156.15     29.32 o 
 -16   2   1      353.29      316.11     33.74 o 
 -14   2   1     1018.61      853.58     45.11 o 
 -12   2   1     1171.89     1042.49     44.06 o 
 -10   2   1       82.81       81.57     17.71 o 
  -8   2   1       11.98       14.40     12.72 o 
  -6   2   1      657.97      600.50     25.43 o 
  -4   2   1     3042.78     2717.39     44.68 o 
  -2   2   1     4746.12     4083.87     49.30 o 
   0   2   1    39959.11    35311.52    135.44 o 
   2   2   1    28658.43    24804.72    121.04 o 
   4   2   1     2858.40     2932.96     48.81 o 
   6   2   1    14536.30    12889.61    109.79 o 
   8   2   1     9174.17     8998.82    102.47 o 
  10   2   1      236.07      243.15     24.67 o 
  12   2   1      137.03      162.56     24.94 o 
  14   2   1       47.46       47.28     23.69 o 
  16   2   1        9.83        8.24     55.34 o 
  18   2   1        1.56        0.00     26.26 o 
  20   2   1        8.10        7.32     22.68 o 
  22   2   1       92.33      113.47     30.31 o 
  24   2   1        0.78       18.39     20.87 o 
  26   2   1        3.50        0.00     20.99 o 
  28   2   1        3.08        2.88     26.11 o 
 -23   3   1        0.08       13.45     21.79 o 
 -21   3   1       35.02       33.55     73.30 o 
 -19   3   1       28.45       25.07     38.89 o 
 -17   3   1      111.68      107.83     40.82 o 
 -15   3   1      747.96      640.68     44.89 o 
 -13   3   1       44.56       39.04     20.01 o 
 -11   3   1      407.27      365.35     28.96 o 
  -9   3   1       53.51       50.25     17.34 o 
  -7   3   1      154.09      140.47     17.83 o 
  -5   3   1       49.04       44.09     19.03 o 
  -3   3   1      326.15      281.67     20.50 o 
  -1   3   1     2009.13     1885.93     41.98 o 
   1   3   1       36.21        0.00     17.07 o 
   3   3   1       62.88       66.65     14.46 o 
   5   3   1      445.21      430.77     24.48 o 
   7   3   1      907.53      836.21     34.90 o 
   9   3   1      538.29      462.89     30.55 o 
  11   3   1      704.91      647.11     40.08 o 
  13   3   1      166.61      171.66     26.87 o 
  15   3   1      206.20      180.12     29.72 o 
  17   3   1       72.12       64.47     30.12 o 
  19   3   1        5.13        0.00     28.90 o 
  21   3   1        3.95        4.11     48.72 o 
  23   3   1        0.01        4.87     25.19 o 
  25   3   1        6.14        6.89     20.29 o 
  27   3   1        6.55       12.75     11.49 o 
 -24   4   1       27.12       23.96     30.15 o 
 -22   4   1       51.85       37.81     25.49 o 
 -20   4   1       43.73       34.14     49.73 o 
 -18   4   1      337.62      279.68     37.02 o 
 -16   4   1        1.22        0.00     24.73 o 
 -14   4   1      177.15      156.25     28.47 o 
 -12   4   1     1482.19     1364.95     55.40 o 
 -10   4   1        0.69        5.58     12.69 o 
  -8   4   1      862.44      802.47     37.23 o 
  -6   4   1     3394.73     3038.25     63.92 o 
  -4   4   1      196.97      159.49     18.97 o 
  -2   4   1     1430.50     1337.24     40.02 o 
   0   4   1    16994.99    15130.69    126.58 o 
   2   4   1     6613.90     5997.59     82.49 o 
   4   4   1     4702.30     4533.03     74.89 o 
   6   4   1     3134.04     3210.86     67.90 o 
   8   4   1     2268.71     2485.09     65.54 o 
  10   4   1      425.54      509.74     36.07 o 
  12   4   1       18.13       24.27     18.91 o 
  14   4   1       26.79       29.05     40.94 o 
  16   4   1      386.71      470.39     43.33 o 
  18   4   1      114.76      139.55     32.60 o 
  20   4   1       67.92       71.55     26.41 o 
  22   4   1       73.63       97.84     28.62 o 
  24   4   1        0.40        0.00     22.92 o 
  26   4   1       22.16       29.17     16.33 o 
 -23   5   1        0.89       14.25     21.73 o 
 -21   5   1        3.85        4.99     21.82 o 
 -19   5   1        2.39        0.98     25.98 o 
 -17   5   1       36.89       35.36     32.48 o 
 -15   5   1       54.39       42.47     24.82 o 
 -13   5   1        3.57        3.74     25.19 o 
 -11   5   1      183.91      129.83     24.94 o 
  -9   5   1      263.30      216.95     27.49 o 
  -7   5   1      862.10      875.03     41.31 o 
  -5   5   1      441.75      377.24     28.28 o 
  -3   5   1     2849.34     2733.41     63.89 o 
  -1   5   1      645.53      701.96     34.04 o 
   1   5   1     4013.28     3585.49     72.53 o 
   3   5   1     5426.69     5413.97     91.13 o 
   5   5   1     5498.90     4984.76     91.71 o 
   7   5   1      346.43      312.59     29.97 o 
   9   5   1      815.16      919.71     47.25 o 
  11   5   1       99.62       88.71     33.25 o 
  13   5   1      341.95      344.09     37.29 o 
  15   5   1      370.80      446.06     45.11 o 
  17   5   1      108.88      111.63     31.68 o 
  19   5   1       77.10       66.83     50.68 o 
  21   5   1        0.40        3.25     15.72 o 
  23   5   1       38.44        0.00     21.66 o 
  25   5   1       13.83       10.66     28.65 o 
 -26   6   1        0.02        0.00     15.81 o 
 -24   6   1       54.99       44.95     19.52 o 
 -22   6   1      115.93       85.25     26.54 o 
 -20   6   1       95.18       78.17     39.44 o 
 -18   6   1        0.08        4.87     25.95 o 
 -16   6   1      100.88       87.73     40.23 o 
 -14   6   1     1153.08      989.63     59.78 o 
 -12   6   1       26.71        0.31     26.97 o 
 -10   6   1      154.33      126.13     28.13 o 
  -8   6   1     1255.74     1154.74     53.75 o 
  -6   6   1       20.92       29.26     19.00 o 
  -4   6   1     2020.46     2128.62     65.12 o 
  -2   6   1      127.90      100.39     24.27 o 
   0   6   1        6.99        0.00     21.54 o 
   2   6   1     1670.31     1774.27     59.63 o 
   4   6   1      187.22      150.30     24.27 o 
   6   6   1      188.67      154.22     23.66 o 
   8   6   1     1106.20     1282.88     58.04 o 
  10   6   1       44.14       39.62     25.22 o 
  12   6   1      428.89      460.16     42.50 o 
  14   6   1      272.69      351.90     40.42 o 
  16   6   1      122.76      104.18     40.72 o 
  18   6   1      309.89      390.14     42.78 o 
  20   6   1       33.34       24.51     30.58 o 
  22   6   1        9.40        0.00     24.39 o 
  24   6   1        2.06        0.00     17.86 o 
 -23   7   1       22.84       16.39     19.03 o 
 -21   7   1       24.61       22.64     23.56 o 
 -19   7   1        0.51        0.00     25.22 o 
 -17   7   1        1.30        3.83     19.37 o 
 -15   7   1       35.42        0.00     28.50 o 
 -13   7   1      659.43      688.51     52.37 o 
 -11   7   1      385.64      327.57     37.78 o 
  -9   7   1      575.14      552.73     45.41 o 
  -7   7   1     1802.95     1919.58     71.58 o 
  -5   7   1      209.59      194.67     30.86 o 
  -3   7   1     1475.27     1476.58     60.18 o 
  -1   7   1      456.29      505.45     37.63 o 
   1   7   1     1158.65     1039.03     53.47 o 
   3   7   1      470.67      493.87     39.50 o 
   5   7   1     2392.09     2611.27     82.83 o 
   7   7   1       84.04       76.70    149.35 o 
   9   7   1     1305.37     1519.63     70.17 o 
  11   7   1      102.07       91.65     29.91 o 
  13   7   1      242.52      236.93     37.35 o 
  15   7   1       53.29       36.68     45.23 o 
  17   7   1       74.14       56.93     30.61 o 
  19   7   1       31.45       25.89    149.02 o 
  21   7   1        0.21        0.00     23.93 o 
  23   7   1       15.13       22.52     14.62 o 
 -22   8   1        1.91       13.42     15.66 o 
 -20   8   1       23.54       23.75     21.85 o 
 -18   8   1       17.64       25.43     22.77 o 
 -16   8   1       26.40       19.49     42.47 o 
 -14   8   1      119.98       89.84     31.16 o 
 -12   8   1       37.52       28.04     26.93 o 
 -10   8   1        1.52        7.08     26.57 o 
  -8   8   1        6.05        0.00     24.94 o 
  -6   8   1     1166.98     1149.53     62.36 o 
  -4   8   1      275.58      230.62     33.22 o 
  -2   8   1      557.26      723.38     50.71 o 
   0   8   1       34.23       19.00     27.33 o 
   2   8   1      380.06      389.38     39.35 o 
   4   8   1       34.04       45.38     23.44 o 
   6   8   1        1.01       17.37     25.04 o 
   8   8   1       38.18       36.65     26.41 o 
  10   8   1       14.47       16.70     28.22 o 
  12   8   1      419.30      488.44     47.37 o 
  14   8   1       29.94       19.61     34.72 o 
  16   8   1       46.10       42.59     31.72 o 
  18   8   1       68.03       72.22     26.81 o 
  20   8   1       13.88       12.84     18.48 o 
  22   8   1        5.63        9.10     14.06 o 
 -21   9   1        2.84        4.78     14.22 o 
 -19   9   1        2.80        0.00     20.38 o 
 -17   9   1       10.51        6.62     28.41 o 
 -15   9   1      153.61      127.44     39.71 o 
 -13   9   1        3.66        5.61     22.00 o 
 -11   9   1        1.52        3.22     20.22 o 
  -9   9   1       46.98       32.73     30.40 o 
  -7   9   1       37.99       41.98     26.54 o 
  -5   9   1       32.38       27.85     23.41 o 
  -3   9   1      145.17      146.84     30.70 o 
  -1   9   1      109.33       88.59     28.99 o 
   1   9   1       12.96       18.51     29.63 o 
   3   9   1      555.25      590.58     50.16 o 
   5   9   1        9.73       13.97     19.55 o 
   7   9   1        8.89       14.92     20.01 o 
   9   9   1       19.34       19.80     32.39 o 
  11   9   1        0.17        0.00     28.28 o 
  13   9   1       47.64       47.83     25.46 o 
  15   9   1        5.60        9.93     16.73 o 
  17   9   1       16.27       25.43     17.65 o 
  19   9   1        3.23        0.00     18.78 o 
 -18  10   1       59.75       42.50     21.17 o 
 -16  10   1       42.36       38.58     21.45 o 
 -14  10   1       83.35       79.85     27.12 o 
 -12  10   1       21.04       25.68     22.77 o 
 -10  10   1       71.98       59.72     27.82 o 
  -8  10   1      426.08      486.42     47.13 o 
  -6  10   1       24.53       18.94     25.68 o 
  -4  10   1        8.56        0.00     28.59 o 
  -2  10   1      367.18      407.88     44.25 o 
   0  10   1       79.25      123.06     29.91 o 
   2  10   1        0.83        0.00     28.16 o 
   4  10   1      553.83      618.83     51.94 o 
   6  10   1        0.30        5.52     27.52 o 
   8  10   1       11.32       22.28     16.49 o 
  10  10   1      154.36      198.35     32.17 o 
  12  10   1       29.33       37.38     20.25 o 
  14  10   1        7.01        4.57     28.47 o 
  16  10   1       21.34       27.43     18.63 o 
 -15  11   1       88.36      101.98     21.76 o 
 -13  11   1        3.44        8.24     18.39 o 
 -11  11   1        2.05        0.00     21.88 o 
  -9  11   1      160.06      186.15     30.46 o 
  -7  11   1       61.19       77.50     26.97 o 
  -5  11   1       49.48       47.62     53.29 o 
  -3  11   1       25.90       40.05     19.15 o 
  -1  11   1      249.36      297.20     38.12 o 
   1  11   1       79.19       75.41     47.56 o 
   3  11   1        8.48       12.53     19.73 o 
   5  11   1      184.33      226.94     33.09 o 
   7  11   1       45.43       41.61     23.93 o 
   9  11   1        3.70        0.00     19.52 o 
  11  11   1      155.81      176.75     29.57 o 
  13  11   1       44.65       44.37     20.04 o 
 -10  12   1        3.37        2.57     16.67 o 
  -8  12   1       98.95      126.52     22.80 o 
  -6  12   1        3.18        9.90     12.96 o 
  -4  12   1        4.70        8.33     17.07 o 
  -2  12   1      246.22      236.38     33.74 o 
   0  12   1       36.08       57.49     21.42 o 
   2  12   1        0.41       18.88     20.04 o 
   4  12   1      196.08      196.94     29.39 o 
   6  12   1        1.10        3.09     13.70 o 
   8  12   1        1.08        0.00     19.95 o 
  10  12   1       88.35       76.09     18.94 o 
 -24   0   2        4.99        1.50     23.47 o 
 -22   0   2        0.32        0.00     26.44 o 
 -20   0   2       81.73       72.38     23.87 o 
 -18   0   2      107.61       96.89     25.40 o 
 -16   0   2      955.96     1007.13     50.56 o 
 -14   0   2      848.05      776.61     40.79 o 
 -12   0   2      444.90      456.82     29.05 o 
 -10   0   2     1396.99     1371.59     41.95 o 
  -8   0   2     3600.10     3710.21     59.60 o 
  -6   0   2     5686.45     6267.98     68.15 o 
  -4   0   2      414.11      405.92     18.81 o 
  -2   0   2     4306.45     4681.34     47.77 o 
   0   0   2     6916.80     7893.51     61.56 o 
   2   0   2    13973.02    15597.65     94.23 o 
   4   0   2    12183.19    14122.02    102.19 o 
   6   0   2    10765.89    12313.40    108.08 o 
   8   0   2     4384.64     5073.22     79.55 o 
  10   0   2     1095.36     1395.71     48.78 o 
  12   0   2     1049.46     1304.76     52.46 o 
  14   0   2      240.74      271.40     31.56 o 
  16   0   2      596.94      807.86     51.91 o 
  18   0   2      401.53      317.40     39.93 o 
  20   0   2        7.16        0.00     28.83 o 
  22   0   2        0.54        7.51     17.99 o 
  24   0   2       12.48       14.06     22.28 o 
  26   0   2        8.23        7.72     14.37 o 
 -23   1   2       41.11       34.81     32.30 o 
 -21   1   2        0.74        6.71     22.49 o 
 -19   1   2        2.39        0.00     26.41 o 
 -17   1   2      293.21      255.35     32.76 o 
 -15   1   2      143.86      131.49     22.31 o 
 -13   1   2     1451.60     1774.15     56.11 o 
 -11   1   2     4207.12     4279.86     75.75 o 
  -9   1   2      514.24      450.08     26.20 o 
  -7   1   2    15132.04    16302.43    116.20 o 
  -5   1   2     9616.44     8994.99     77.83 o 
  -3   1   2    17933.84    17415.49     97.32 o 
  -1   1   2    11154.87    11923.32     78.14 o 
   1   1   2     3568.93     3679.23     47.74 o 
   3   1   2    31554.55    32645.92    149.32 o 
   5   1   2    42962.93    46174.09    198.93 o 
   7   1   2      739.50      700.86     31.62 o 
   9   1   2     1646.98     1658.53     50.90 o 
  11   1   2    12171.24    13924.47    154.68 o 
  13   1   2     3163.36     3759.88     90.76 o 
  15   1   2      803.71      881.31     51.48 o 
  17   1   2      154.96      113.32     32.14 o 
  19   1   2      109.08      118.43     35.02 o 
  21   1   2       96.25       75.84     31.07 o 
  23   1   2       16.96        8.61     27.88 o 
  25   1   2        0.77       17.65     21.24 o 
  27   1   2       11.69       18.81     12.56 o 
 -24   2   2       69.72       52.61     24.09 o 
 -22   2   2      161.57      121.84     32.73 o 
 -20   2   2        5.31        0.00     24.64 o 
 -18   2   2      168.14      121.99     30.98 o 
 -16   2   2      323.25      284.30     32.21 o 
 -14   2   2       62.29       57.27     65.54 o 
 -12   2   2     1050.30      940.85     41.58 o 
 -10   2   2     4306.92     3698.14     70.26 o 
  -8   2   2      170.39      146.44     18.85 o 
  -6   2   2    15881.99    14544.62    112.55 o 
  -4   2   2    34574.29    29420.63    146.56 o 
  -2   2   2      307.91      272.69     19.12 o 
   0   2   2    18580.00    16015.95    104.55 o 
   2   2   2    22724.13    20533.84    124.81 o 
   4   2   2      780.03      698.74     28.96 o 
   6   2   2     7224.08     7559.23     92.76 o 
   8   2   2     4864.22     4926.35     82.70 o 
  10   2   2      347.37      259.54     26.44 o 
  12   2   2      614.42      534.78     38.12 o 
  14   2   2        3.12        4.08     14.43 o 
  16   2   2      306.39      245.57     36.77 o 
  18   2   2       95.05      113.41     29.60 o 
  20   2   2       30.62       24.05     33.89 o 
  22   2   2        0.44        3.71     27.52 o 
  24   2   2        0.57       37.75     20.29 o 
  26   2   2        0.01        7.29     20.68 o 
 -23   3   2       34.70       31.96     34.75 o 
 -21   3   2       35.14       24.64     49.79 o 
 -19   3   2       10.24        8.89     44.00 o 
 -17   3   2       60.52       53.96     51.11 o 
 -15   3   2       26.73       17.93     52.80 o 
 -13   3   2      656.96      615.27     38.09 o 
 -11   3   2        3.31       14.28     18.60 o 
  -9   3   2     4170.25     3926.09     74.34 o 
  -7   3   2     3704.81     3420.67     64.26 o 
  -5   3   2       10.96        0.00     16.36 o 
  -3   3   2    10236.38     9304.73     93.00 o 
  -1   3   2      434.33      474.16     24.33 o 
   1   3   2      651.82      605.04     27.88 o 
   3   3   2     3814.74     3447.54     60.86 o 
   5   3   2    17688.35    16217.61    138.72 o 
   7   3   2        8.94        0.00     18.32 o 
   9   3   2    10280.36    11160.72    137.34 o 
  11   3   2     5496.45     5856.39    110.99 o 
  13   3   2     2587.03     2801.17     84.30 o 
  15   3   2      280.23      324.78     37.75 o 
  17   3   2      242.12      177.88     32.45 o 
  19   3   2        5.09        6.56     15.75 o 
  21   3   2        0.14        0.00     25.43 o 
  23   3   2        1.22       10.36     23.87 o 
  25   3   2       13.09       16.67     16.55 o 
 -24   4   2        1.62        1.99     21.48 o 
 -22   4   2      251.87      189.49     39.80 o 
 -20   4   2        3.34        2.42     32.21 o 
 -18   4   2      153.00      115.86     33.89 o 
 -16   4   2      844.43      798.55     51.94 o 
 -14   4   2      659.31      578.13     41.34 o 
 -12   4   2      412.30      371.85     31.72 o 
 -10   4   2     1061.56     1019.69     44.55 o 
  -8   4   2     1358.46     1291.31     47.07 o 
  -6   4   2      122.13       98.06     20.04 o 
  -4   4   2     2844.82     2696.00     58.59 o 
  -2   4   2      795.07      713.79     31.47 o 
   0   4   2      416.58      378.74     26.75 o 
   2   4   2      794.63      881.99     35.70 o 
   4   4   2     1737.39     1480.25     47.62 o 
   6   4   2       11.82       25.43     17.25 o 
   8   4   2      482.42      546.08     35.58 o 
  10   4   2       15.59       13.45     17.65 o 
  12   4   2        7.66       19.40     23.56 o 
  14   4   2      751.63      784.97     52.25 o 
  16   4   2       49.44       49.46     24.82 o 
  18   4   2       10.60       16.00     19.49 o 
  20   4   2      231.05      223.60     36.59 o 
  22   4   2       10.94       11.28     49.46 o 
  24   4   2        2.02        4.32     12.32 o 
  26   4   2        0.95        0.00     15.51 o 
 -23   5   2       72.60       60.67     53.23 o 
 -21   5   2       89.64       67.63     33.31 o 
 -19   5   2      384.91      294.35     40.48 o 
 -17   5   2       14.13       15.66     22.92 o 
 -15   5   2       13.09        0.00     27.18 o 
 -13   5   2     1687.52     1593.11     67.63 o 
 -11   5   2       41.27       48.17     58.40 o 
  -9   5   2     1158.97     1020.98     47.22 o 
  -7   5   2     5065.77     5158.07     96.92 o 
  -5   5   2      711.10      640.95     36.53 o 
  -3   5   2     3399.16     3112.77     70.51 o 
  -1   5   2     3601.72     3464.39     73.42 o 
   1   5   2     3951.57     3534.81     74.86 o 
   3   5   2     4253.28     4070.38     82.43 o 
   5   5   2     5761.65     5835.40    101.64 o 
   7   5   2      509.43      467.91     35.55 o 
   9   5   2      202.49      143.93     26.11 o 
  11   5   2      625.97      547.86     45.23 o 
  13   5   2      567.09      648.98     49.03 o 
  15   5   2      196.84      174.72     32.76 o 
  17   5   2       20.83       28.25     22.86 o 
  19   5   2        0.03       20.87     22.68 o 
  21   5   2       39.63       45.47     21.69 o 
  23   5   2       59.08       50.50     22.95 o 
  25   5   2        0.11        0.00     18.05 o 
 -26   6   2        2.22        0.00     15.75 o 
 -24   6   2        0.11        4.38     18.81 o 
 -22   6   2       17.22       12.20     23.69 o 
 -20   6   2       83.56       95.42     27.79 o 
 -18   6   2      104.42       77.25     27.09 o 
 -16   6   2       21.05        0.00     27.88 o 
 -14   6   2       58.40       53.23     29.75 o 
 -12   6   2        0.69        2.24     29.57 o 
 -10   6   2      190.97      227.40     30.98 o 
  -8   6   2      103.50      112.76     24.82 o 
  -6   6   2       25.90       18.97     21.60 o 
  -4   6   2     2009.70     2044.60     65.42 o 
  -2   6   2      227.78      195.62     26.78 o 
   0   6   2      191.79      173.01     23.56 o 
   2   6   2     5580.05     5091.98    100.48 o 
   4   6   2       43.70       40.33     22.00 o 
   6   6   2      161.46      194.73     26.17 o 
   8   6   2      492.16      412.60     38.82 o 
  10   6   2      183.25      196.88     31.84 o 
  12   6   2      246.60      349.91     38.82 o 
  14   6   2        1.85        0.00     29.42 o 
  16   6   2       82.27      135.35     28.34 o 
  18   6   2       19.44       24.58     25.43 o 
  20   6   2       12.44        0.00     24.02 o 
  22   6   2        2.73        8.27     10.94 o 
  24   6   2        0.59        0.00     15.29 o 
 -25   7   2        2.12        2.21     10.69 o 
 -23   7   2        7.13        6.37     55.59 o 
 -21   7   2        0.19       19.83     22.31 o 
 -19   7   2       87.68       69.41     43.05 o 
 -17   7   2      241.95      242.84     36.59 o 
 -15   7   2       60.35       68.73     29.45 o 
 -13   7   2       72.35       63.12     29.66 o 
 -11   7   2     1324.31     1410.14     68.30 o 
  -9   7   2        8.47       10.27     17.37 o 
  -7   7   2      985.05      915.85     53.38 o 
  -5   7   2      716.12      692.40     45.26 o 
  -3   7   2       18.95       30.24     15.90 o 
  -1   7   2       55.56       76.45     22.06 o 
   1   7   2       42.21       50.77     22.83 o 
   3   7   2      995.44      960.89     52.15 o 
   5   7   2      210.86      241.77     31.53 o 
   7   7   2      122.48      112.92     29.82 o 
   9   7   2      544.79      595.78     47.43 o 
  11   7   2      605.88      597.62     48.75 o 
  13   7   2       70.40       64.41     29.20 o 
  15   7   2       68.33       62.66     29.17 o 
  17   7   2       28.22        0.00     28.16 o 
  19   7   2       24.38       24.97     24.45 o 
  21   7   2        3.41        3.25     19.55 o 
 -22   8   2       45.60       35.24     25.43 o 
 -20   8   2       48.79       34.75     24.42 o 
 -18   8   2      301.19      273.21     38.73 o 
 -16   8   2       39.07       27.12     31.59 o 
 -14   8   2      111.65      112.92     28.71 o 
 -12   8   2      501.67      594.41     51.91 o 
 -10   8   2      508.41      522.00     47.96 o 
  -8   8   2       58.79       55.52     88.47 o 
  -6   8   2     1087.92     1111.68     63.28 o 
  -4   8   2      814.55      752.12     51.76 o 
  -2   8   2     1051.79     1315.37     65.21 o 
   0   8   2      210.92      259.45     34.32 o 
   2   8   2      213.24      158.09     33.68 o 
   4   8   2       34.16       41.12     22.86 o 
   6   8   2        2.39        0.00     28.31 o 
   8   8   2      575.76      485.10     45.23 o 
  10   8   2        0.54       20.65     26.81 o 
  12   8   2       41.63       60.43     26.05 o 
  14   8   2       56.60       45.60    102.53 o 
  16   8   2       52.12       64.14     25.56 o 
  18   8   2        0.22        0.00     22.25 o 
  20   8   2        9.99       12.69     15.60 o 
 -21   9   2        1.77        2.18     13.51 o 
 -19   9   2        1.77        0.00     21.45 o 
 -17   9   2       33.76       24.97     28.01 o 
 -15   9   2      156.85      156.28     35.51 o 
 -13   9   2       17.18       12.10     27.46 o 
 -11   9   2        0.25        0.00     26.14 o 
  -9   9   2       87.22       69.16     33.00 o 
  -7   9   2       69.94       60.61     28.38 o 
  -5   9   2      142.57      114.33     41.67 o 
  -3   9   2     2396.00     2656.56     95.57 o 
  -1   9   2      992.38      967.72     62.27 o 
   1   9   2        7.19        9.32     19.55 o 
   3   9   2     1309.43     1290.15     68.64 o 
   5   9   2      335.54      311.08     39.44 o 
   7   9   2      251.20      213.70     36.10 o 
   9   9   2      831.96      767.08     55.16 o 
  11   9   2       15.77       15.60     21.42 o 
  13   9   2       52.64       70.36     23.84 o 
  17   9   2       77.74       50.38     21.85 o 
  19   9   2       56.87       69.22     18.51 o 
 -18  10   2       20.85       18.17     21.88 o 
 -16  10   2        1.20       10.88     19.40 o 
 -14  10   2       60.51       59.11     29.05 o 
 -12  10   2        4.66        9.25     14.68 o 
 -10  10   2        7.68        8.18     15.11 o 
  -8  10   2       67.55       63.19     72.04 o 
  -6  10   2       70.85       76.02     27.55 o 
  -4  10   2      489.18      582.49     50.56 o 
  -2  10   2       25.44       44.00     26.44 o 
   0  10   2       13.30       11.95     28.28 o 
   2  10   2      562.48      636.66     52.12 o 
   4  10   2        5.56        0.67     28.83 o 
   6  10   2        4.16        7.48     16.24 o 
   8  10   2       27.14       22.34     30.61 o 
  10  10   2        2.54        4.72     19.49 o 
  12  10   2       44.33       55.80     24.36 o 
  14  10   2        1.02        0.00     22.43 o 
  16  10   2       35.57       36.40     18.91 o 
 -15  11   2       15.79       21.54     13.24 o 
 -13  11   2      110.31      121.59     26.51 o 
 -11  11   2       12.24       16.30     21.76 o 
  -9  11   2        5.27        4.66     22.22 o 
  -7  11   2      437.35      447.01     45.96 o 
  -5  11   2       25.13       25.04     27.70 o 
  -3  11   2       34.62       43.08     24.61 o 
  -1  11   2        4.27        0.00     25.80 o 
   1  11   2       96.53       88.83     31.22 o 
   3  11   2      170.30      147.48     30.95 o 
   5  11   2        0.12        9.38     23.87 o 
   7  11   2       17.79       16.85     26.66 o 
   9  11   2      151.62      182.45     28.10 o 
  11  11   2       11.86       17.41     15.47 o 
  13  11   2       41.90       47.93     16.36 o 
 -10  12   2        5.25        5.45     10.79 o 
  -8  12   2       34.03       43.11     19.70 o 
  -6  12   2       43.73       39.65     20.87 o 
  -4  12   2       70.89       57.91     27.24 o 
  -2  12   2        5.98        7.66     13.05 o 
   0  12   2       10.99       10.36     36.65 o 
   2  12   2        3.03        0.00     20.75 o 
   4  12   2       32.16       29.57     27.52 o 
   6  12   2       20.95       17.37     30.64 o 
   8  12   2       12.30       10.79     17.59 o 
 -25   1   3        6.88        6.37     22.12 o 
 -23   1   3       40.48        0.00     27.06 o 
 -21   1   3       43.92       30.40     28.83 o 
 -19   1   3       11.71       17.59     25.46 o 
 -17   1   3       84.81       77.83    101.37 o 
 -15   1   3      110.11       94.35     24.94 o 
 -13   1   3      249.06      216.89     24.39 o 
 -11   1   3      112.48      114.21     20.13 o 
  -9   1   3      123.52      134.77     18.42 o 
  -7   1   3     4153.27     4412.72     66.65 o 
  -5   1   3     2533.95     2732.00     49.73 o 
  -3   1   3    11186.83    11342.06     92.79 o 
  -1   1   3     6354.09     6555.04     71.18 o 
   1   1   3     1181.09     1325.26     35.70 o 
   3   1   3      303.55      314.58     21.88 o 
   5   1   3     1591.58     1422.68     42.26 o 
   7   1   3     1432.52     1700.18     50.01 o 
   9   1   3     1183.43     1193.74     48.20 o 
  11   1   3     2591.60     2957.63     79.43 o 
  13   1   3      338.02      390.85     35.61 o 
  15   1   3      300.74      299.10     37.90 o 
  17   1   3      644.22      694.36     53.29 o 
  19   1   3       14.37        0.00     28.65 o 
  21   1   3        1.10       13.94     27.39 o 
  23   1   3        4.56        0.00     24.67 o 
  25   1   3        0.40       32.24     16.85 o 
 -24   2   3        5.91        3.25     25.59 o 
 -22   2   3       40.71       31.35     26.35 o 
 -20   2   3       29.97        0.00     28.68 o 
 -18   2   3      373.57      345.50     37.69 o 
 -16   2   3       47.66       49.24     40.72 o 
 -14   2   3      144.71      104.61     23.32 o 
 -12   2   3      637.74      555.86     34.96 o 
 -10   2   3       55.71       92.91     18.11 o 
  -8   2   3     3305.09     2889.97     59.39 o 
  -6   2   3     3542.91     3476.34     61.22 o 
  -4   2   3        8.07       14.13     17.86 o 
  -2   2   3    18485.09    17689.50    124.13 o 
   0   2   3     4701.06     4908.89     67.32 o 
   2   2   3        1.67        3.80      9.96 o 
   4   2   3      130.24      149.97     18.35 o 
   6   2   3     1634.89     1897.02     52.74 o 
   8   2   3     1354.67     1516.93     52.06 o 
  10   2   3     1663.73     1978.78     64.20 o 
  12   2   3     1608.44     1960.76     69.96 o 
  14   2   3       39.33       52.74     22.49 o 
  16   2   3     2665.16     3181.20    101.40 o 
  18   2   3      104.00       77.80     36.40 o 
  20   2   3        4.14        6.96     16.09 o 
  22   2   3        4.82        6.71     23.63 o 
  24   2   3       19.66       26.14     17.41 o 
  26   2   3       35.21       32.57     16.79 o 
 -25   3   3       14.01        8.95     19.55 o 
 -23   3   3        0.19        1.81     22.80 o 
 -21   3   3        6.68        9.01     17.71 o 
 -19   3   3      286.87      214.28     38.30 o 
 -17   3   3      368.91      270.67     34.75 o 
 -15   3   3       45.44       42.35     24.24 o 
 -13   3   3      350.96      274.86     30.43 o 
 -11   3   3     1505.70     1634.42     54.76 o 
  -9   3   3     2174.58     2148.48     57.91 o 
  -7   3   3      862.65      737.66     33.34 o 
  -5   3   3        8.64        0.00     16.42 o 
  -3   3   3      155.75      179.08     18.69 o 
  -1   3   3     2624.72     2511.68     53.53 o 
   1   3   3       36.59       37.81     15.51 o 
   3   3   3     2780.60     2532.03     58.10 o 
   5   3   3      606.28      615.33     32.70 o 
   7   3   3      369.18      401.54     31.47 o 
   9   3   3       26.98        1.01     22.28 o 
  11   3   3       43.48       53.32     25.34 o 
  13   3   3     1440.38     1626.85     69.80 o 
  15   3   3       68.85       75.81     28.44 o 
  17   3   3      121.66      112.34     29.85 o 
  19   3   3      151.78      164.09     31.99 o 
  21   3   3       30.33       22.89     25.80 o 
  23   3   3       29.73       31.99     18.45 o 
  25   3   3       13.20        0.00     19.83 o 
 -24   4   3        0.03       11.06     20.56 o 
 -22   4   3        4.50        8.67     16.76 o 
 -20   4   3       21.31       19.15     24.76 o 
 -18   4   3      562.02      459.24     44.06 o 
 -16   4   3      127.87      100.97     26.97 o 
 -14   4   3       46.77       31.96     31.41 o 
 -12   4   3      218.79      225.01     27.12 o 
 -10   4   3      102.91       86.29     21.20 o 
  -8   4   3      739.19      707.20     37.14 o 
  -6   4   3      475.05      557.45     31.07 o 
  -4   4   3       28.72       22.37     18.14 o 
  -2   4   3     5124.82     4925.68     82.49 o 
   0   4   3        6.12       10.30     14.71 o 
   2   4   3     1033.52      870.37     39.31 o 
   4   4   3      382.18      469.48     31.13 o 
   6   4   3       98.60       92.76     19.89 o 
   8   4   3      349.81      307.74     31.07 o 
  10   4   3      365.21      284.09     32.97 o 
  12   4   3     1441.72     1495.79     67.54 o 
  16   4   3     1185.40     1231.19     69.44 o 
  18   4   3       69.67       52.80     29.39 o 
  20   4   3       11.00       13.24     22.86 o 
  22   4   3        7.50        5.91     23.44 o 
  24   4   3       13.11       12.90     19.37 o 
 -25   5   3        0.41        0.00     19.34 o 
 -23   5   3        7.03       14.00     18.08 o 
 -21   5   3       10.49        0.00     25.98 o 
 -19   5   3        1.33        1.62     29.88 o 
 -17   5   3      372.59      328.70     37.78 o 
 -15   5   3        7.87        0.00     26.57 o 
 -13   5   3      606.16      577.49     43.67 o 
 -11   5   3     1139.54     1021.04     51.60 o 
  -9   5   3      550.88      561.83     38.43 o 
  -7   5   3     2816.37     2449.73     69.50 o 
  -5   5   3      587.25      501.71     33.74 o 
  -3   5   3     1806.71     1916.42     58.86 o 
  -1   5   3     1158.48     1021.47     43.39 o 
   1   5   3      647.97      550.62     35.79 o 
   3   5   3        2.85        4.57     14.31 o 
   5   5   3      548.54      460.87     33.86 o 
   7   5   3      278.54      278.63     30.86 o 
   9   5   3       44.13       59.35     23.14 o 
  11   5   3      588.60      600.56     46.18 o 
  13   5   3     1290.40     1397.95     69.90 o 
  15   5   3       52.93       44.49     37.69 o 
  17   5   3        0.09       22.98     24.45 o 
  19   5   3       61.18       53.78     23.84 o 
  21   5   3       13.17       12.44     17.62 o 
  23   5   3       30.17       23.04     24.12 o 
 -26   6   3       12.24        0.00     17.59 o 
 -24   6   3       23.28        0.00     21.54 o 
 -22   6   3        8.63        0.00     21.11 o 
 -20   6   3       62.27       51.17     33.77 o 
 -18   6   3      415.19      397.25     45.47 o 
 -16   6   3       69.73       53.16     37.45 o 
 -14   6   3       30.97       21.66     54.24 o 
 -12   6   3     1019.32     1091.21     59.78 o 
 -10   6   3       22.65       21.05     21.48 o 
  -8   6   3      570.63      587.14     41.58 o 
  -6   6   3     1274.56     1300.93     56.90 o 
  -4   6   3       40.29       53.35     23.59 o 
  -2   6   3     1727.34     1965.23     66.28 o 
   0   6   3      101.74       81.94     22.19 o 
   2   6   3      477.22      506.46     37.75 o 
   4   6   3      787.30      861.21     48.05 o 
   6   6   3      210.66      225.87     29.32 o 
   8   6   3        4.99        5.70     15.90 o 
  10   6   3      163.86      152.14     29.85 o 
  12   6   3      470.38      467.70     44.49 o 
  14   6   3       10.07       11.34     23.50 o 
  16   6   3       17.54        0.00     30.15 o 
  18   6   3        4.60        0.00     23.53 o 
  20   6   3       29.44       22.37     40.97 o 
  22   6   3        8.84       11.71     16.03 o 
 -25   7   3        1.49        0.00     16.21 o 
 -23   7   3        0.73        0.00     19.27 o 
 -21   7   3       11.08       13.82     17.56 o 
 -19   7   3        9.09       19.70     16.98 o 
 -17   7   3      175.00      143.93     34.35 o 
 -15   7   3       18.26       18.75     23.07 o 
 -13   7   3       89.30      125.97     30.98 o 
 -11   7   3      994.40     1002.17     59.97 o 
  -9   7   3      379.31      328.12     37.14 o 
  -7   7   3       42.76       88.31     25.13 o 
  -5   7   3      422.19      441.74     40.20 o 
  -3   7   3      183.99      171.60     27.09 o 
  -1   7   3      224.15      144.85     26.32 o 
   1   7   3       45.00       38.03     32.54 o 
   3   7   3        0.18        8.64     21.57 o 
   5   7   3      147.15      107.86     28.47 o 
   7   7   3        0.12        0.00     24.30 o 
   9   7   3       51.07       50.65     60.43 o 
  11   7   3       11.38       16.12     24.09 o 
  13   7   3       43.30       66.49     30.77 o 
  15   7   3        1.11        0.00     28.25 o 
  17   7   3        9.26        7.88     20.93 o 
  19   7   3        1.27        1.10     18.81 o 
  21   7   3        0.66       25.43     15.41 o 
 -22   8   3       10.39       11.64     17.93 o 
 -20   8   3        1.90        4.26     15.14 o 
 -18   8   3      283.49      252.19     38.92 o 
 -16   8   3        8.11        8.67     26.75 o 
 -14   8   3       11.91       14.92     18.85 o 
 -12   8   3      342.59      306.15     40.05 o 
 -10   8   3       69.95       62.48     28.44 o 
  -8   8   3       86.41       63.77     48.51 o 
  -6   8   3     1175.84     1122.99     62.73 o 
  -4   8   3      362.62      370.07     43.36 o 
  -2   8   3     1101.40      980.14     59.45 o 
   0   8   3     1453.57     1455.22     69.31 o 
   2   8   3       66.65       62.42     27.06 o 
   4   8   3      111.11      126.25     31.50 o 
   6   8   3      270.71      269.84     37.29 o 
   8   8   3      160.59      145.74     34.01 o 
  10   8   3        2.09        4.69     17.01 o 
  12   8   3       64.42       46.39     28.13 o 
  14   8   3       58.92       66.31     25.49 o 
  16   8   3       22.00       19.46     24.85 o 
  18   8   3        1.37        0.00     21.02 o 
  20   8   3        1.65        3.09     10.94 o 
 -21   9   3        0.02        0.00     16.00 o 
 -19   9   3      173.56      199.67     29.05 o 
 -17   9   3       55.97       39.28     27.55 o 
 -15   9   3        0.28        2.30     24.42 o 
 -13   9   3      369.47      430.80     45.44 o 
 -11   9   3       99.29       74.80     33.58 o 
  -9   9   3      250.38      253.38     35.67 o 
  -7   9   3      657.36      784.11     56.66 o 
  -5   9   3       92.75       93.92     31.26 o 
  -3   9   3      180.83      206.84     34.38 o 
  -1   9   3     1101.00     1319.23     69.22 o 
   1   9   3      140.11      183.52     35.70 o 
   3   9   3       90.06      134.28     31.90 o 
   5   9   3      505.51      649.90     52.74 o 
   7   9   3       11.95       10.60     22.61 o 
   9   9   3       65.14       84.30     27.46 o 
  11   9   3       31.71       36.83     21.82 o 
  13   9   3       13.54       11.09     22.28 o 
  15   9   3        0.05        0.00     19.92 o 
  17   9   3        6.09        6.47     16.58 o 
 -18  10   3       94.68      103.20     22.55 o 
 -16  10   3       85.98      116.75     23.93 o 
 -14  10   3        1.69        0.00     24.15 o 
 -12  10   3       46.34       62.39     22.37 o 
 -10  10   3        0.57        0.00     24.45 o 
  -8  10   3       31.58       45.66     22.95 o 
  -6  10   3       38.50       46.18     25.10 o 
  -4  10   3      270.15      315.96     40.02 o 
  -2  10   3      280.51      217.96     38.55 o 
   0  10   3       60.57       61.81     27.95 o 
   2  10   3      121.18       91.32     43.51 o 
   4  10   3        5.04        0.00     27.33 o 
   6  10   3      241.05      239.32     36.53 o 
   8  10   3       41.94       50.25     22.92 o 
  10  10   3       46.64       44.71     74.71 o 
  12  10   3        7.68       11.22     16.33 o 
  14  10   3        5.04        6.89     17.83 o 
 -15  11   3       40.59       40.48     17.59 o 
 -13  11   3      133.92      106.67     27.24 o 
 -11  11   3        4.39        0.00     22.03 o 
  -9  11   3        0.08        0.00     21.33 o 
  -7  11   3      181.01      195.50     31.75 o 
  -5  11   3        0.53       20.90     21.17 o 
  -3  11   3       61.33       58.68     25.95 o 
  -1  11   3       16.75        0.00     24.48 o 
   1  11   3      188.27      152.66     36.04 o 
   3  11   3       46.32       39.44     23.78 o 
   5  11   3       18.49       18.75     24.79 o 
   7  11   3      256.30      210.12     32.02 o 
   9  11   3       68.63       57.64     25.28 o 
  11  11   3        0.28        6.65     16.33 o 
 -10  12   3        0.54        6.83     14.19 o 
  -8  12   3        8.20        6.89     15.20 o 
  -6  12   3      122.22      156.89     25.19 o 
  -4  12   3       30.71       41.70     18.45 o 
  -2  12   3      130.39      155.70     26.63 o 
   0  12   3      125.72      160.66     26.81 o 
   2  12   3       26.06       30.06     16.85 o 
   4  12   3       57.99       66.53     20.99 o 
   6  12   3        2.36        6.59      9.93 o 
 -26   0   4       40.72       27.00     31.87 o 
 -24   0   4       24.21        0.00     25.86 o 
 -22   0   4       15.28       16.18     20.90 o 
 -20   0   4      301.81      222.74     52.46 o 
 -18   0   4      548.57      473.70     41.03 o 
 -16   0   4       65.17       45.99     22.80 o 
 -14   0   4      866.11      778.75     43.11 o 
 -12   0   4     1585.44     1566.21     52.95 o 
 -10   0   4      186.43      201.57     21.60 o 
  -8   0   4      694.78      646.74     31.10 o 
  -6   0   4       79.94       62.69     16.58 o 
  -4   0   4     7802.53     9156.20     94.96 o 
  -2   0   4       47.48       29.63     17.96 o 
   0   0   4      118.21      108.66     15.87 o 
   2   0   4     2801.53     3543.12     63.95 o 
   4   0   4     1215.80     1266.09     42.53 o 
   6   0   4        0.60       13.54     16.91 o 
   8   0   4      886.86     1029.19     45.29 o 
  10   0   4     1101.10     1268.51     55.43 o 
  12   0   4      346.76      345.62     35.33 o 
  14   0   4        0.20        6.01     17.25 o 
  16   0   4     1524.95     1749.57     77.86 o 
  18   0   4     1173.31     1285.12     70.60 o 
  20   0   4       11.54        0.00     28.68 o 
  22   0   4      125.31      150.52     28.74 o 
  24   0   4       63.43       38.64     22.68 o 
 -25   1   4        0.34       10.79     22.03 o 
 -23   1   4       25.72       16.61     48.48 o 
 -21   1   4      409.26      317.30     62.02 o 
 -19   1   4       69.96       48.57     90.76 o 
 -17   1   4      332.55      256.39     32.11 o 
 -15   1   4     2031.06     1990.02     68.98 o 
 -13   1   4      182.78      188.76     24.61 o 
 -11   1   4      557.59      663.81     35.33 o 
  -9   1   4     9686.37    10780.87    121.50 o 
  -7   1   4     1339.10     1544.48     44.62 o 
  -5   1   4     1749.06     1671.98     44.19 o 
  -3   1   4    12076.83    13424.84    116.50 o 
  -1   1   4     2789.83     2759.12     54.48 o 
   1   1   4     1228.16     1283.77     39.50 o 
   3   1   4     3275.24     3679.90     68.70 o 
   5   1   4     4771.52     5413.73     89.57 o 
   7   1   4      764.58      819.57     40.42 o 
   9   1   4      295.16      260.74     28.68 o 
  11   1   4      878.94      998.74     52.31 o 
  13   1   4      265.56      214.80     31.96 o 
  15   1   4      259.57      300.82     38.40 o 
  17   1   4      290.16      290.58     39.74 o 
  19   1   4       55.97       39.90     36.59 o 
  21   1   4        8.32        0.00     26.05 o 
  23   1   4        6.46        0.00     21.88 o 
  25   1   4        0.19        0.00     18.23 o 
 -26   2   4        4.97        4.63     22.49 o 
 -24   2   4        1.22        0.00     21.69 o 
 -22   2   4       33.96       24.42     29.29 o 
 -20   2   4      192.73      150.98     40.91 o 
 -18   2   4      474.69      398.20     39.99 o 
 -16   2   4     1462.50     1335.25     61.07 o 
 -14   2   4     3431.00     3430.23     87.09 o 
 -12   2   4       97.86       92.42     23.47 o 
 -10   2   4     7569.03     7646.87    110.19 o 
  -8   2   4     4600.08     4056.99     75.99 o 
  -6   2   4     1129.51     1248.75     41.40 o 
  -4   2   4     1199.71     1025.76     36.34 o 
  -2   2   4     4359.75     4121.34     68.88 o 
   0   2   4       82.78       58.90     27.82 o 
   2   2   4      388.92      383.40     25.25 o 
   4   2   4     2092.46     1903.00     54.39 o 
   6   2   4      781.40      853.40     40.45 o 
   8   2   4     1180.06     1170.36     51.11 o 
  10   2   4      298.88      273.39     30.83 o 
  12   2   4      146.44      150.03     27.92 o 
  14   2   4      822.88      887.01     57.42 o 
  16   2   4       54.71       51.11     31.35 o 
  18   2   4        8.23        0.00     27.92 o 
  20   2   4       35.71       27.43     41.77 o 
  22   2   4        6.62        0.00     23.56 o 
  24   2   4        8.73        9.50     15.90 o 
 -25   3   4      142.87      101.46     85.86 o 
 -23   3   4        5.56        0.00     26.20 o 
 -21   3   4        2.91        0.00     28.83 o 
 -19   3   4       98.51       74.37     27.98 o 
 -17   3   4      270.99      228.44     33.98 o 
 -15   3   4      303.94      254.30     34.93 o 
 -13   3   4     2375.68     2257.63     72.90 o 
 -11   3   4      884.79      815.40     42.29 o 
  -9   3   4      712.50      732.05     37.63 o 
  -7   3   4     1361.70     1262.26     45.32 o 
  -5   3   4       87.63       80.87     22.61 o 
  -3   3   4      948.15      910.12     36.62 o 
  -1   3   4       51.09       45.26     16.55 o 
   1   3   4     2948.40     3147.92     67.35 o 
   3   3   4      318.54      353.65     27.70 o 
   5   3   4       13.28        0.00     19.21 o 
   7   3   4      193.64      146.75     23.93 o 
   9   3   4      285.18      261.84     31.96 o 
  11   3   4      105.23       88.86     27.36 o 
  13   3   4       20.55       16.49     27.00 o 
  15   3   4      100.54       93.43     29.94 o 
  17   3   4      178.15      145.55     36.65 o 
  19   3   4        0.05       15.26     25.00 o 
  21   3   4      150.02      115.22     29.88 o 
  23   3   4        0.13        7.84     19.49 o 
 -24   4   4       35.08       29.42    103.63 o 
 -22   4   4        0.18       20.65     26.20 o 
 -20   4   4        1.12        0.00     26.97 o 
 -18   4   4      153.48      112.92     37.57 o 
 -16   4   4        4.32        0.00     24.54 o 
 -14   4   4      122.97       86.96     28.53 o 
 -12   4   4      113.30      111.48     24.51 o 
 -10   4   4       24.90       26.32     34.29 o 
  -8   4   4      395.36      338.48     28.83 o 
  -6   4   4     2165.32     2431.22     64.87 o 
  -4   4   4     5471.52     4959.88     90.18 o 
  -2   4   4     6831.06     5865.92     96.62 o 
   0   4   4      965.70      985.07     43.24 o 
   2   4   4     9865.57     9947.79    132.59 o 
   4   4   4     1596.53     1597.95     57.18 o 
   6   4   4      311.17      338.85     32.42 o 
   8   4   4      255.69      233.71     31.41 o 
  10   4   4       19.12       19.24     32.60 o 
  12   4   4      168.16      192.68     32.36 o 
  14   4   4        4.26       10.11     20.25 o 
  16   4   4       59.71       50.81     26.69 o 
  18   4   4       21.51       16.91     33.52 o 
  20   4   4       33.55       24.58     54.08 o 
  22   4   4        8.49       13.45     16.91 o 
 -27   5   4       14.45        0.00     16.36 o 
 -25   5   4        9.99        7.45     30.98 o 
 -23   5   4        0.25       16.91     22.25 o 
 -21   5   4       73.22       61.96     26.29 o 
 -19   5   4       36.65       33.40    374.79 o 
 -17   5   4       72.57       85.62     27.49 o 
 -15   5   4       48.33       69.41     21.91 o 
 -13   5   4     1424.25     1661.63     70.45 o 
 -11   5   4     1736.75     1846.46     70.05 o 
  -9   5   4      124.84       89.54     31.16 o 
  -7   5   4     3802.79     4348.89     94.99 o 
  -5   5   4     1814.20     1919.58     62.76 o 
  -3   5   4       70.15       46.21     25.25 o 
  -1   5   4     6292.66     6141.12    109.61 o 
   1   5   4       11.75       24.02     16.91 o 
   3   5   4     1080.85     1030.36     50.28 o 
   5   5   4     2083.03     1884.03     67.51 o 
   7   5   4      378.32      393.57     36.40 o 
   9   5   4      128.13      119.32     26.44 o 
  11   5   4      151.63      109.70     32.21 o 
  13   5   4       40.27        0.00     30.95 o 
  15   5   4        6.01        9.84     18.54 o 
  17   5   4      280.59      287.52     40.42 o 
  19   5   4        2.05        4.44     15.01 o 
  21   5   4       27.90        0.00     20.62 o 
 -26   6   4        1.32        3.37      9.96 o 
 -24   6   4        4.97        5.94     20.07 o 
 -22   6   4       23.56       18.66     27.24 o 
 -20   6   4       16.41       20.01     20.50 o 
 -18   6   4      182.88      155.27     33.03 o 
 -16   6   4       27.42       40.63     22.31 o 
 -14   6   4       20.65       26.38     20.32 o 
 -12   6   4      466.22      463.26     41.21 o 
 -10   6   4      203.61      214.84     31.59 o 
  -8   6   4        0.64        0.00     23.81 o 
  -6   6   4      107.35      101.83     26.08 o 
  -4   6   4      565.42      582.95     41.18 o 
  -2   6   4     1359.01     1459.54     61.35 o 
   0   6   4      100.13       87.12     30.92 o 
   2   6   4       58.24       48.20     29.88 o 
   4   6   4       88.57      140.68     27.82 o 
   6   6   4      277.21      216.58     35.67 o 
   8   6   4       55.30       49.21     39.04 o 
  10   6   4      101.47       76.79     29.75 o 
  12   6   4        2.73        0.00     27.18 o 
  14   6   4       25.28        0.00     26.14 o 
  16   6   4       92.65       94.38     29.88 o 
  18   6   4       91.61       69.01     26.38 o 
  20   6   4        0.15       12.75     20.16 o 
 -25   7   4       33.23       26.51     34.23 o 
 -23   7   4        6.09        8.12     11.95 o 
 -21   7   4       19.73       13.42     35.09 o 
 -19   7   4      259.31      229.08     34.66 o 
 -17   7   4      183.70      154.16     33.95 o 
 -15   7   4      174.58      131.55     33.55 o 
 -13   7   4      114.98       83.01     29.88 o 
 -11   7   4      259.55      276.64     37.29 o 
  -9   7   4     1127.60      937.73     58.74 o 
  -7   7   4       13.25       12.44     24.45 o 
  -5   7   4       64.27       77.53     31.16 o 
  -3   7   4     1438.52     1244.31     61.71 o 
  -1   7   4        2.44        5.24     15.35 o 
   1   7   4       52.94       60.21     26.29 o 
   3   7   4      248.33      198.87     33.95 o 
   5   7   4      330.46      280.81     37.20 o 
   7   7   4        0.53       23.93     24.94 o 
   9   7   4       51.13       62.02     28.59 o 
  11   7   4      188.38      162.93     35.02 o 
  13   7   4       49.97       44.28     60.89 o 
  15   7   4       72.48       83.93     29.02 o 
  17   7   4       15.01       13.05     20.99 o 
  19   7   4       10.74        0.00     19.76 o 
 -22   8   4        0.35        0.00     17.99 o 
 -20   8   4        7.92        6.99     51.57 o 
 -18   8   4      101.73       94.62     26.69 o 
 -16   8   4      109.33       91.84     31.93 o 
 -14   8   4      209.97      211.43     35.55 o 
 -12   8   4       17.97        0.00     29.14 o 
 -10   8   4      672.87      778.29     56.75 o 
  -8   8   4      649.35      761.16     54.18 o 
  -6   8   4      327.16      239.63     38.61 o 
  -4   8   4       53.26       70.39     32.14 o 
  -2   8   4     1548.28     1634.39     74.98 o 
   0   8   4       14.20        0.00     27.67 o 
   2   8   4      116.97       99.44     31.99 o 
   4   8   4      370.55      355.18     41.98 o 
   6   8   4        4.86       11.52     21.60 o 
   8   8   4      124.14      103.17     38.89 o 
  10   8   4       26.39        0.00     28.41 o 
  12   8   4      107.34      152.26     33.68 o 
  14   8   4       34.25        0.00     24.97 o 
  16   8   4       19.54       12.87     24.12 o 
  18   8   4       25.48       32.21     13.91 o 
 -21   9   4       79.20       81.05     19.83 o 
 -19   9   4        0.09       13.64     17.47 o 
 -17   9   4       48.66       62.82     24.64 o 
 -15   9   4      482.26      550.49     45.66 o 
 -13   9   4      581.43      649.69     52.89 o 
 -11   9   4       10.79       15.75     19.95 o 
  -9   9   4      350.86      393.33     42.32 o 
  -7   9   4      357.68      338.26     40.85 o 
  -5   9   4        4.79       14.68     27.30 o 
  -3   9   4      244.85      209.04     35.45 o 
  -1   9   4        5.56        7.72     23.17 o 
   1   9   4      555.61      515.41     46.64 o 
   3   9   4      129.16      128.58     31.93 o 
   5   9   4       32.08       40.75     23.53 o 
   7   9   4      129.77      101.70     30.89 o 
   9   9   4      226.94      219.13     36.16 o 
  11   9   4      128.46      126.37     29.36 o 
  13   9   4        4.47        0.00     20.56 o 
  15   9   4        1.94        8.12     18.29 o 
 -18  10   4       52.46       44.74     17.90 o 
 -16  10   4       38.76       44.22     19.24 o 
 -14  10   4       41.56       31.90     21.36 o 
 -12  10   4       22.46       25.65     20.68 o 
 -10  10   4        3.05        0.00     22.68 o 
  -8  10   4        0.12        0.00     25.59 o 
  -6  10   4        6.24        0.00     25.00 o 
  -4  10   4      102.69       80.16     28.87 o 
  -2  10   4       60.70        0.00     27.95 o 
   0  10   4        0.54        4.87     15.35 o 
   2  10   4      161.98      132.28     30.86 o 
   4  10   4       17.17       23.78     26.35 o 
   6  10   4       74.40       63.46     27.30 o 
   8  10   4       37.26       35.27     22.12 o 
  10  10   4       49.29       60.21     23.14 o 
  12  10   4      103.91       80.74     23.07 o 
 -15  11   4        6.81        6.93     15.57 o 
 -13  11   4       21.30       17.22     20.68 o 
 -11  11   4       56.61       46.88     23.17 o 
  -9  11   4        3.78        6.83     17.71 o 
  -7  11   4       44.25       56.96     24.18 o 
  -5  11   4       85.46      116.81     26.97 o 
  -3  11   4       10.11        7.51     22.77 o 
  -1  11   4      128.80      104.92     30.64 o 
   1  11   4       58.67       46.03     22.55 o 
   3  11   4       64.56       51.51     28.68 o 
   5  11   4      187.59      148.92     28.22 o 
   7  11   4        2.90        0.00     18.88 o 
   9  11   4       45.43       36.77     28.62 o 
  -8  12   4        0.04       15.35     16.46 o 
  -6  12   4        0.06        0.00     18.08 o 
  -4  12   4       35.36       38.58     18.66 o 
  -2  12   4       49.59       40.91     22.98 o 
   0  12   4       69.20       67.93     17.77 o 
   2  12   4        6.78        0.00     17.86 o 
   4  12   4       11.58       12.32     14.25 o 
 -27   1   5        6.41        9.90     17.41 o 
 -25   1   5      219.11      160.75     34.01 o 
 -23   1   5       36.25       28.04     36.86 o 
 -21   1   5      199.43      149.17     38.67 o 
 -19   1   5       53.01       64.53     27.67 o 
 -17   1   5        1.15        0.00     24.67 o 
 -15   1   5      173.75      177.33     27.85 o 
 -13   1   5      979.92     1173.92     52.06 o 
 -11   1   5       81.92      117.09     19.98 o 
  -9   1   5     6165.03     7148.13    106.82 o 
  -7   1   5    10019.97    12259.47    133.36 o 
  -5   1   5     3656.16     4224.58     77.22 o 
  -3   1   5     6682.32     7776.21    102.65 o 
  -1   1   5      503.99      508.18     29.42 o 
   1   1   5     1888.62     2239.61     58.68 o 
   3   1   5     2293.37     2794.70     68.18 o 
   5   1   5       60.64       73.51     19.30 o 
   7   1   5       34.27       33.00     17.25 o 
   9   1   5       66.67       65.67     22.12 o 
  11   1   5       32.05       34.69     23.53 o 
  13   1   5      171.04      156.15     31.19 o 
  15   1   5      277.40      337.19     42.35 o 
  17   1   5      163.52      170.04     33.25 o 
  19   1   5        5.91        7.63     19.67 o 
  21   1   5       38.60       26.63     26.51 o 
  23   1   5        0.05        0.00     18.91 o 
 -28   2   5       29.09       54.48     22.95 o 
 -26   2   5        2.96        4.66     19.67 o 
 -24   2   5       14.43       14.89     17.80 o 
 -22   2   5       46.64       32.30     34.20 o 
 -20   2   5      166.43      121.16     34.32 o 
 -18   2   5        1.84        1.56     25.16 o 
 -16   2   5      235.75      271.49     32.60 o 
 -14   2   5       13.27       21.69     20.47 o 
 -12   2   5      782.38      916.03     46.70 o 
 -10   2   5      316.87      328.98     29.88 o 
  -8   2   5      876.52      874.94     40.97 o 
  -6   2   5     5832.57     6929.00    102.53 o 
  -4   2   5     1517.69     1646.52     50.99 o 
  -2   2   5     2383.85     2455.67     60.86 o 
   0   2   5      174.68      165.59     21.91 o 
   2   2   5     2791.70     3025.41     71.49 o 
   4   2   5      301.19      236.81     25.59 o 
   6   2   5      158.23      125.57     23.07 o 
   8   2   5      342.88      351.69     33.52 o 
  10   2   5      131.94      122.66     28.34 o 
  12   2   5        1.11       17.10     22.49 o 
  14   2   5       99.15       68.55     28.68 o 
  16   2   5       10.13        9.19     19.21 o 
  18   2   5       58.88       49.64     42.53 o 
  20   2   5      102.17       86.14     24.85 o 
  22   2   5       32.50       32.57     19.06 o 
 -25   3   5        4.10        6.74     13.79 o 
 -23   3   5       25.04       23.69     24.18 o 
 -21   3   5        0.34       16.95     24.54 o 
 -19   3   5        2.47        4.32     16.73 o 
 -17   3   5      103.19       88.89     29.14 o 
 -15   3   5      123.66      109.00     27.79 o 
 -13   3   5      950.44     1038.45     52.52 o 
 -11   3   5      797.23      742.44     43.33 o 
  -9   3   5      355.69      367.04     30.09 o 
  -7   3   5     2057.53     2385.07     65.42 o 
  -5   3   5     5440.02     5973.93     99.68 o 
  -3   3   5     1655.86     1654.12     53.72 o 
  -1   3   5      356.54      317.46     27.43 o 
   1   3   5     1533.77     1565.78     54.27 o 
   3   3   5      297.69      289.51     27.85 o 
   5   3   5       88.75      129.01     22.46 o 
   7   3   5        3.04        0.00     22.95 o 
   9   3   5       70.93       64.26     29.36 o 
  11   3   5      212.18      200.83     34.66 o 
  13   3   5       50.61       53.72     28.31 o 
  15   3   5       26.19       34.01     24.21 o 
  17   3   5        2.00        0.00     25.43 o 
  19   3   5        2.22        5.52     14.80 o 
  21   3   5        0.07        3.80     18.97 o 
  23   3   5        2.42        4.81     10.33 o 
 -28   4   5       17.99        0.00     16.70 o 
 -26   4   5        2.89        4.96     13.57 o 
 -24   4   5        9.42       10.69     16.73 o 
 -22   4   5       48.16       49.43     22.83 o 
 -20   4   5      145.64       95.36     32.33 o 
 -18   4   5       18.14        0.18     27.67 o 
 -16   4   5        0.03        0.00     24.54 o 
 -14   4   5      221.75      178.16     30.49 o 
 -12   4   5      256.36      206.99     30.40 o 
 -10   4   5       93.59       74.58     28.62 o 
  -8   4   5     1886.12     1941.85     64.96 o 
  -6   4   5      191.10      162.31     23.93 o 
  -4   4   5      311.70      381.44     30.95 o 
  -2   4   5     4284.41     4113.53     89.02 o 
   0   4   5      300.91      266.96     28.34 o 
   2   4   5       81.87      107.98     24.88 o 
   4   4   5     1913.72     1872.08     67.41 o 
   6   4   5       11.85       10.54     20.35 o 
   8   4   5        0.64        0.00     22.92 o 
  10   4   5      121.75      108.26     38.24 o 
  12   4   5       43.24       46.98     26.48 o 
  14   4   5       19.64       17.16     23.26 o 
  16   4   5        9.20       12.47     27.73 o 
  18   4   5        0.09       13.57     20.90 o 
  20   4   5       40.83       44.46     21.20 o 
  22   4   5       18.43       17.13     17.47 o 
 -27   5   5        0.06        0.00     16.58 o 
 -25   5   5       37.38       26.63     19.12 o 
 -23   5   5        5.19        0.00     20.81 o 
 -21   5   5      117.21      103.36     29.60 o 
 -19   5   5        9.54       12.17     19.21 o 
 -17   5   5        0.38       18.91     22.58 o 
 -15   5   5      390.84      475.51     46.52 o 
 -13   5   5        0.36        7.94     14.22 o 
 -11   5   5        0.42        0.00     23.07 o 
  -9   5   5      786.23      782.03     48.08 o 
  -7   5   5        5.95        0.00     21.05 o 
  -5   5   5       92.84       81.39     73.60 o 
  -3   5   5       21.55       20.84    129.56 o 
  -1   5   5      241.29      286.32     30.40 o 
   1   5   5        2.15        6.07     12.87 o 
   3   5   5      595.73      624.28     43.51 o 
   5   5   5        9.42        9.41     54.05 o 
   7   5   5      193.23      225.74     31.26 o 
   9   5   5      597.31      732.79     52.89 o 
  11   5   5       18.87        0.00     31.62 o 
  13   5   5       55.45       78.90     29.39 o 
  15   5   5        2.21        0.00     25.00 o 
  17   5   5       30.70       32.60     19.80 o 
  19   5   5        6.17        7.63     17.07 o 
  21   5   5       14.72        0.00     18.39 o 
 -26   6   5        0.37        4.35     15.14 o 
 -24   6   5        1.29        0.00     22.09 o 
 -22   6   5       20.33       15.96     33.34 o 
 -20   6   5       18.60       15.75     25.00 o 
 -18   6   5        2.57        4.96     17.47 o 
 -16   6   5      223.08      179.20     34.63 o 
 -14   6   5      317.18      301.46     39.35 o 
 -12   6   5      338.54      271.28     37.11 o 
 -10   6   5      578.00      593.88     46.42 o 
  -8   6   5      571.03      636.17     47.43 o 
  -6   6   5     2941.55     2990.75     90.70 o 
  -4   6   5       28.20       25.65     25.77 o 
  -2   6   5      558.27      579.05     45.41 o 
   0   6   5     1228.10     1081.87     57.18 o 
   2   6   5      191.27      212.35     30.37 o 
   4   6   5      468.35      495.95     43.39 o 
   6   6   5       76.06       80.87     27.95 o 
   8   6   5        6.36       10.54     20.56 o 
  10   6   5        0.14        0.00     28.50 o 
  12   6   5       13.12       12.53     56.41 o 
  14   6   5        1.24        0.00     24.70 o 
  16   6   5       46.20       38.36     25.95 o 
  18   6   5       38.22       43.05     19.67 o 
  20   6   5        1.16        0.00     17.71 o 
 -23   7   5        4.04        4.96     11.95 o 
 -21   7   5        0.04        2.64     21.48 o 
 -19   7   5        8.08       12.10     16.76 o 
 -17   7   5       47.20       45.38     46.88 o 
 -15   7   5      201.86      151.93     35.82 o 
 -13   7   5     1270.11     1481.85     75.90 o 
 -11   7   5       56.28       43.97     27.03 o 
  -9   7   5       26.21       23.56     26.17 o 
  -7   7   5     2309.46     2445.37     88.96 o 
  -5   7   5      293.45      319.88     39.62 o 
  -3   7   5      150.11      165.13     33.71 o 
  -1   7   5      487.49      568.24     47.83 o 
   1   7   5      166.68      153.55     32.88 o 
   3   7   5      162.23      167.25     32.05 o 
   5   7   5      374.15      355.42     41.46 o 
   7   7   5       26.46        0.00     26.29 o 
   9   7   5      455.04      490.01     47.59 o 
  11   7   5        0.41       16.15     24.76 o 
  13   7   5       32.14       39.31     23.56 o 
  15   7   5        0.44        0.00     23.78 o 
  17   7   5       11.73       14.68     15.69 o 
 -22   8   5        7.96       10.36     14.95 o 
 -20   8   5        0.42        0.00     19.21 o 
 -18   8   5       31.24       23.78     37.90 o 
 -16   8   5       41.98       55.80     21.60 o 
 -14   8   5      165.83      124.99     40.54 o 
 -12   8   5        5.99        0.00     26.54 o 
 -10   8   5        6.14        7.81     25.92 o 
  -8   8   5       15.84       17.59     18.08 o 
  -6   8   5       25.97       25.19     53.81 o 
  -4   8   5       85.46       70.72     35.51 o 
  -2   8   5        3.27        0.00     27.88 o 
   0   8   5      330.09      427.62     43.18 o 
   2   8   5       81.32       73.42     27.58 o 
   4   8   5      115.54      120.30     32.54 o 
   6   8   5        4.31       13.12     18.57 o 
   8   8   5       28.97       37.75     24.24 o 
  10   8   5        7.98       10.57     17.44 o 
  12   8   5       60.36       54.61     24.05 o 
  14   8   5       78.80      104.43     23.93 o 
  16   8   5        0.16       13.33     18.32 o 
 -19   9   5        1.77       10.54     17.13 o 
 -17   9   5       12.41        0.00     22.43 o 
 -15   9   5       12.23       12.01     17.01 o 
 -13   9   5      140.41      181.13     31.38 o 
 -11   9   5      128.29      122.54     30.34 o 
  -9   9   5       82.80      109.09     28.71 o 
  -7   9   5       56.87       44.80     27.06 o 
  -5   9   5      849.53     1026.47     62.39 o 
  -3   9   5       27.56       24.42     24.76 o 
  -1   9   5       64.20       50.99     29.91 o 
   1   9   5       75.28       65.76     28.90 o 
   3   9   5       16.37       24.27     21.97 o 
   5   9   5        7.35        8.40     22.52 o 
   7   9   5        0.39       18.57     22.46 o 
   9   9   5      115.84      126.03     27.46 o 
  11   9   5       37.40       30.98     29.02 o 
  13   9   5        5.11        8.76     12.07 o 
 -16  10   5       19.87       22.58     17.50 o 
 -14  10   5       11.25       14.22     15.72 o 
 -12  10   5       36.83       44.49     21.69 o 
 -10  10   5      260.83      295.27     39.13 o 
  -8  10   5       44.78       35.51     35.42 o 
  -6  10   5        1.38        0.58     25.62 o 
  -4  10   5      475.05      554.72     46.94 o 
  -2  10   5      192.31      223.26     35.64 o 
   0  10   5       61.82       51.79     30.89 o 
   2  10   5      542.97      609.82     46.79 o 
   4  10   5       42.15       53.90     25.10 o 
   6  10   5       64.24       67.75     23.29 o 
   8  10   5       51.03       47.43     21.36 o 
  10  10   5       14.22       15.38     19.12 o 
 -13  11   5        0.28        0.00     14.95 o 
 -11  11   5       86.61       91.84     22.25 o 
  -9  11   5        2.63        5.58     14.62 o 
  -7  11   5        1.85        4.38     12.78 o 
  -5  11   5      136.51      156.03     27.39 o 
  -3  11   5        1.27        3.59     12.47 o 
  -1  11   5        1.21        0.00     22.68 o 
   1  11   5        8.99       11.06     19.67 o 
   3  11   5      129.89       91.44     24.51 o 
   5  11   5       21.20       29.11     14.37 o 
   7  11   5        8.13        8.33     14.13 o 
  -4  12   5       27.07       20.81     19.52 o 
  -2  12   5        2.11        0.00     16.06 o 
 -28   0   6       60.89       47.25     66.13 o 
 -26   0   6       17.06       15.75     33.43 o 
 -24   0   6      411.92      319.63     41.43 o 
 -22   0   6       39.30        0.00     30.73 o 
 -20   0   6     2752.04     3103.18    104.58 o 
 -18   0   6      866.31     1002.32     58.04 o 
 -16   0   6     2115.16     2368.74     82.55 o 
 -14   0   6     2006.91     2301.81     76.30 o 
 -12   0   6     1045.56     1247.68     55.31 o 
 -10   0   6     4056.64     4651.55     96.71 o 
  -8   0   6     1965.80     2079.75     62.63 o 
  -6   0   6     9256.76    11333.12    139.52 o 
  -4   0   6    10258.17    11865.53    140.77 o 
  -2   0   6    10851.00    12741.66    146.69 o 
   0   0   6      377.64      413.15     30.89 o 
   2   0   6     4675.27     5356.85    102.87 o 
   4   0   6      481.96      465.03     35.33 o 
   6   0   6      383.54      366.30     33.80 o 
   8   0   6      244.40      208.19     30.40 o 
  10   0   6      378.47      351.62     39.31 o 
  12   0   6       30.04       25.46     28.10 o 
  14   0   6       72.72       64.93     27.85 o 
  16   0   6      203.06      158.94     35.15 o 
  18   0   6       14.49       12.62     23.26 o 
  20   0   6      133.37      161.36     26.29 o 
  22   0   6       47.45       27.36     19.21 o 
 -29   1   6        2.60        0.00     15.75 o 
 -27   1   6        1.76        0.00     20.38 o 
 -25   1   6        0.17       15.32     20.59 o 
 -23   1   6        3.88        3.03     24.45 o 
 -21   1   6        1.77        0.00     27.36 o 
 -19   1   6       78.15       70.17     29.20 o 
 -17   1   6      122.30      116.84     30.18 o 
 -15   1   6       34.44       32.54     22.64 o 
 -13   1   6     1287.36     1513.84     62.17 o 
 -11   1   6       39.42       34.75     17.07 o 
  -9   1   6        0.93        4.14     19.21 o 
  -7   1   6     2325.33     2728.36     70.91 o 
  -5   1   6        4.86       10.79     13.82 o 
  -3   1   6       46.79       64.17     19.43 o 
  -1   1   6      354.11      309.67     27.09 o 
   1   1   6        3.53        8.76     13.24 o 
   3   1   6       25.98       28.99     31.44 o 
   5   1   6      253.74      268.06     30.34 o 
   7   1   6      127.81      139.55     24.94 o 
   9   1   6       19.80       23.04     21.08 o 
  11   1   6       41.71       26.90     33.65 o 
  13   1   6       62.54       57.70     28.93 o 
  15   1   6       10.87       13.02     28.04 o 
  17   1   6        3.57        7.54     17.50 o 
  19   1   6        0.91        0.00     23.96 o 
  21   1   6        1.30        0.00     19.09 o 
 -28   2   6       38.59        0.00     19.70 o 
 -26   2   6        8.80        0.00     23.41 o 
 -24   2   6       45.56       37.08     31.56 o 
 -22   2   6      112.01       79.52     31.13 o 
 -20   2   6      843.45      835.59     60.37 o 
 -18   2   6        8.42       10.30     18.78 o 
 -16   2   6        2.63        2.33     27.82 o 
 -14   2   6      391.48      389.16     35.61 o 
 -12   2   6     1067.53     1253.93     56.01 o 
 -10   2   6      330.94      389.10     32.79 o 
  -8   2   6      114.58      120.64     20.78 o 
  -6   2   6     1758.86     1856.70     60.30 o 
  -4   2   6       82.25      127.60     20.16 o 
  -2   2   6      852.25      960.92     44.71 o 
   0   2   6     5379.06     6037.88    109.18 o 
   2   2   6       11.97        0.00     21.08 o 
   4   2   6       24.61       36.13     20.84 o 
   6   2   6     1191.77     1183.57     58.04 o 
   8   2   6       93.90       76.88     26.90 o 
  10   2   6       40.11       56.35     24.30 o 
  12   2   6        2.16        0.00     26.11 o 
  14   2   6      188.89      217.50     35.48 o 
  16   2   6        1.06        3.03     14.95 o 
  18   2   6       12.81       15.38     22.40 o 
  20   2   6        0.65        0.00     20.35 o 
 -27   3   6       15.02        9.01     34.01 o 
 -25   3   6       72.85       57.76     31.26 o 
 -23   3   6       24.54       24.02     22.55 o 
 -21   3   6        8.30       18.29     20.78 o 
 -19   3   6      273.24      290.46     38.52 o 
 -17   3   6        1.29       21.57     23.35 o 
 -15   3   6      581.51      680.05     47.71 o 
 -13   3   6      931.57     1054.08     55.37 o 
 -11   3   6       77.64       67.32     28.96 o 
  -9   3   6     2150.11     2293.05     73.51 o 
  -7   3   6     3108.71     3286.39     83.47 o 
  -5   3   6      401.32      471.96     34.99 o 
  -3   3   6     1180.23     1154.28     51.85 o 
  -1   3   6     3113.51     3069.75     80.38 o 
   1   3   6       25.22       19.43     24.61 o 
   3   3   6      486.87      516.08     38.89 o 
   5   3   6      155.23      116.38     28.28 o 
   7   3   6        6.68        0.00     24.05 o 
   9   3   6      494.86      443.18     43.05 o 
  11   3   6        0.29        0.00     30.73 o 
  13   3   6       62.04       45.23     26.69 o 
  15   3   6       24.17        0.80     29.20 o 
  17   3   6       30.18       26.87     37.57 o 
  19   3   6        2.51        4.38     16.15 o 
  21   3   6        5.15        9.35     10.88 o 
 -28   4   6        5.58        0.00     16.39 o 
 -26   4   6        3.27        5.30     11.61 o 
 -24   4   6        7.53        0.00     24.15 o 
 -22   4   6       85.48       63.22     42.13 o 
 -20   4   6       27.88       25.13     25.46 o 
 -18   4   6       93.71       88.28     29.54 o 
 -16   4   6      148.07      131.36     32.60 o 
 -14   4   6      121.04      131.12     29.08 o 
 -12   4   6      160.47      171.45     29.85 o 
 -10   4   6       38.22       35.30     28.31 o 
  -8   4   6      549.23      555.49     39.84 o 
  -6   4   6      135.62      164.58     26.05 o 
  -4   4   6      363.91      364.80     32.21 o 
  -2   4   6       86.58       86.14     24.61 o 
   0   4   6      169.02      215.69     27.88 o 
   2   4   6      497.83      441.90     37.32 o 
   4   4   6      788.36      793.46     49.82 o 
   6   4   6        0.67        8.18     24.54 o 
   8   4   6      106.06      108.23     28.83 o 
  10   4   6      320.05      287.34     37.29 o 
  12   4   6        1.04        3.80     18.97 o 
  14   4   6       31.60       31.75     26.32 o 
  16   4   6       10.04        0.00     28.56 o 
  18   4   6        2.92        1.20     19.83 o 
  20   4   6        5.63        5.45     16.70 o 
 -27   5   6        1.82        0.00     14.03 o 
 -25   5   6        0.08        6.93     19.15 o 
 -23   5   6       10.10        0.00     23.75 o 
 -21   5   6        3.23        0.74     24.51 o 
 -19   5   6        0.56       15.17     25.62 o 
 -17   5   6       54.54       35.91     28.74 o 
 -15   5   6        3.99        0.00     26.93 o 
 -13   5   6       58.03        0.00     27.76 o 
 -11   5   6       50.58       63.95     23.38 o 
  -9   5   6      130.95      156.55     28.07 o 
  -7   5   6        0.51        0.00     30.21 o 
  -5   5   6     1986.23     2230.72     78.02 o 
  -3   5   6        0.19        0.00     31.78 o 
  -1   5   6     1289.65     1263.03     60.27 o 
   1   5   6      435.82      417.78     38.33 o 
   3   5   6        0.40        0.00     27.09 o 
   5   5   6      504.00      473.64     42.50 o 
   7   5   6       26.66       22.83     29.32 o 
   9   5   6      329.47      303.58     38.33 o 
  11   5   6       34.73        0.00     28.56 o 
  13   5   6        0.55       12.87     23.81 o 
  15   5   6       33.80       30.64     33.43 o 
  17   5   6       16.42       11.34     24.73 o 
  19   5   6        3.80        5.15     13.45 o 
 -24   6   6       25.88        0.00     20.16 o 
 -22   6   6        2.05        0.00     23.72 o 
 -20   6   6      151.34      126.74     32.05 o 
 -18   6   6       11.40        0.00     30.24 o 
 -16   6   6      302.75      305.23     40.42 o 
 -14   6   6       20.13       21.48     24.85 o 
 -12   6   6      256.27      299.62     39.19 o 
 -10   6   6      111.73       88.68     30.70 o 
  -8   6   6      841.51      916.25     57.88 o 
  -6   6   6     2127.41     2103.10     80.90 o 
  -4   6   6      370.44      429.79     47.13 o 
  -2   6   6     3661.34     3743.82    105.01 o 
   0   6   6       45.68       37.05     23.29 o 
   2   6   6       10.04       13.76     18.26 o 
   4   6   6      450.26      409.94     43.39 o 
   6   6   6        1.82        7.91     18.14 o 
   8   6   6       25.27       34.41     57.45 o 
  10   6   6      108.26       89.08     28.90 o 
  12   6   6        8.88       12.96     25.68 o 
  14   6   6       22.22        0.00     23.96 o 
  16   6   6        2.88        4.11     14.77 o 
  18   6   6        7.10        6.34     16.46 o 
 -23   7   6        4.81        0.00     19.46 o 
 -21   7   6        1.15        0.00     22.58 o 
 -19   7   6       86.51       64.26     27.46 o 
 -17   7   6       10.10       12.72     22.19 o 
 -15   7   6       10.99        0.40     27.70 o 
 -13   7   6      933.68     1070.04     64.90 o 
 -11   7   6       76.57       66.56     35.36 o 
  -9   7   6      487.89      469.57     45.66 o 
  -7   7   6      555.24      524.26     46.73 o 
  -5   7   6      462.54      473.89     44.22 o 
  -3   7   6      179.94      132.04     32.45 o 
  -1   7   6       76.50       95.48     30.40 o 
   1   7   6        7.10       12.93     19.55 o 
   3   7   6       23.97       32.11     24.58 o 
   5   7   6       28.88       20.35     39.96 o 
   7   7   6      199.07      200.80     34.84 o 
   9   7   6       37.83       29.32     36.22 o 
  11   7   6       45.09       47.56     24.67 o 
  13   7   6        0.27        1.75     22.86 o 
  15   7   6       25.28        0.00     22.06 o 
  17   7   6       28.00       28.68     15.72 o 
 -22   8   6       11.80        0.00     16.27 o 
 -20   8   6       20.41       14.92     22.03 o 
 -18   8   6       79.67       88.74     27.43 o 
 -16   8   6       48.02       36.99     28.50 o 
 -14   8   6        5.98        0.00     29.02 o 
 -12   8   6      164.15      183.49     33.19 o 
 -10   8   6      814.43      843.81     59.14 o 
  -8   8   6      237.89      269.62     36.99 o 
  -6   8   6      105.97       86.35     30.49 o 
  -4   8   6      362.00      340.44     41.86 o 
  -2   8   6     1103.09     1144.62     68.06 o 
   0   8   6     1103.28     1015.71     65.51 o 
   2   8   6      110.12       93.15     33.00 o 
   4   8   6      172.29      208.28     33.40 o 
   6   8   6      126.12       99.25     29.29 o 
   8   8   6       10.05       13.18     44.09 o 
  10   8   6       24.54       19.21     23.04 o 
  12   8   6       18.83       15.72     20.99 o 
  14   8   6       86.06       89.32     20.75 o 
 -19   9   6        1.05        0.00     16.12 o 
 -17   9   6       51.84       39.50     23.04 o 
 -15   9   6       15.18       14.77     20.56 o 
 -13   9   6        4.92        0.00     25.22 o 
 -11   9   6       58.62       44.95     24.73 o 
  -9   9   6        1.97        2.14     19.61 o 
  -7   9   6      240.05      286.78     38.61 o 
  -5   9   6        9.04       10.60     25.77 o 
  -3   9   6        1.13       19.92     22.95 o 
  -1   9   6      235.57      204.54     33.86 o 
   1   9   6        8.15        0.00     25.89 o 
   3   9   6       98.10       80.84     27.09 o 
   5   9   6       26.32       24.67     19.64 o 
   7   9   6       22.50        0.00     24.12 o 
   9   9   6       12.20        0.00     20.41 o 
  11   9   6       49.53       62.30     18.72 o 
 -16  10   6       52.64       42.47     19.73 o 
 -14  10   6        0.56        8.46     17.77 o 
 -12  10   6        1.28        0.00     19.67 o 
 -10  10   6       42.39       31.50     28.96 o 
  -8  10   6        5.67       10.27     16.18 o 
  -6  10   6       20.66       23.66     15.81 o 
  -4  10   6       18.13        0.00     24.67 o 
  -2  10   6       10.56        0.00     26.51 o 
   0  10   6       17.81       17.56     44.13 o 
   2  10   6        1.22        7.81     18.29 o 
   4  10   6       11.56       15.66     17.25 o 
   6  10   6        0.14       10.36     17.80 o 
   8  10   6       18.47       16.39     34.69 o 
 -11  11   6       10.84        7.17     25.00 o 
  -9  11   6        4.61        3.03     23.23 o 
  -7  11   6       10.90       11.43     17.99 o 
  -5  11   6       29.16       27.00     20.10 o 
  -3  11   6        2.43        0.00     20.87 o 
  -1  11   6        4.78        5.64     11.09 o 
   1  11   6       12.94       14.34     16.24 o 
   3  11   6        5.24        8.27     12.78 o 
 -27   1   7       16.42       11.86     18.17 o 
 -25   1   7        2.22        0.00     25.83 o 
 -23   1   7        0.72        0.00     24.39 o 
 -21   1   7       46.47       30.43     33.40 o 
 -19   1   7      254.12      206.93     37.32 o 
 -17   1   7      273.69      252.04     36.34 o 
 -15   1   7     1642.09     1864.05     75.60 o 
 -13   1   7      962.58     1071.14     56.84 o 
 -11   1   7       41.37       40.08     20.90 o 
  -9   1   7     3073.05     3565.36     91.25 o 
  -7   1   7      381.03      395.57     33.55 o 
  -5   1   7       97.27      103.48     24.27 o 
  -3   1   7     1289.83     1420.47     60.24 o 
  -1   1   7     3714.71     4136.88     96.95 o 
   1   1   7      337.95      383.92     34.66 o 
   3   1   7     2933.09     3150.34     89.81 o 
   5   1   7      227.34      227.77     31.96 o 
   7   1   7      660.47      631.91     48.84 o 
   9   1   7       56.51       47.53     25.74 o 
  11   1   7      560.99      579.67     51.85 o 
  13   1   7       18.73        0.00     27.76 o 
  15   1   7       39.27       27.92     44.00 o 
  17   1   7       20.48       18.51     62.79 o 
  19   1   7        0.05        7.23     17.90 o 
 -28   2   7        0.65        0.00     15.17 o 
 -26   2   7       10.29       10.72     17.68 o 
 -24   2   7        9.60        0.00     25.46 o 
 -22   2   7       12.32        7.54     42.41 o 
 -20   2   7      518.94      564.28     48.05 o 
 -18   2   7       81.64       85.16     28.83 o 
 -16   2   7      181.46      138.26     35.82 o 
 -14   2   7      346.51      419.25     39.77 o 
 -12   2   7      127.75      128.21     27.55 o 
 -10   2   7      295.83      311.91     33.49 o 
  -8   2   7      114.93      120.18     27.61 o 
  -6   2   7      192.65      223.05     28.41 o 
  -4   2   7     1515.60     1579.17     62.24 o 
  -2   2   7      135.72      114.02     21.91 o 
   0   2   7        2.42        0.00     23.29 o 
   2   2   7     1402.92     1335.31     61.07 o 
   4   2   7        5.43        0.95     25.16 o 
   6   2   7       35.25       26.29     33.89 o 
   8   2   7        8.29        0.00     30.03 o 
  10   2   7       88.26       71.55     29.72 o 
  12   2   7        0.40        0.00     27.58 o 
  14   2   7        1.87        1.78     24.48 o 
  16   2   7        3.82        0.00     23.66 o 
  18   2   7        5.37        7.48     16.36 o 
  20   2   7        0.02        4.72     14.13 o 
 -27   3   7        1.29       10.23     15.38 o 
 -25   3   7        5.37        7.02     15.57 o 
 -23   3   7        0.10        0.00     22.46 o 
 -21   3   7        0.01        0.00     26.38 o 
 -19   3   7       13.42       16.91     22.58 o 
 -17   3   7        0.04        0.00     25.56 o 
 -15   3   7       22.48       19.76    107.13 o 
 -13   3   7        0.09        5.79     22.12 o 
 -11   3   7       13.03        0.00     26.66 o 
  -9   3   7      207.75      241.43     29.45 o 
  -7   3   7       55.33       43.42     21.05 o 
  -5   3   7       18.37       26.29     18.81 o 
  -3   3   7      316.02      242.72     29.57 o 
  -1   3   7        0.01        0.00     22.83 o 
   1   3   7      102.05      122.72     25.74 o 
   3   3   7      149.47       99.10     31.10 o 
   5   3   7      327.18      338.75     37.81 o 
   7   3   7       22.83       41.70     24.21 o 
   9   3   7       46.62        0.00     28.87 o 
  11   3   7      259.25      201.11     38.89 o 
  13   3   7       14.18       14.06     34.50 o 
  15   3   7        0.29        7.35     23.47 o 
  17   3   7       19.71       16.39     29.63 o 
  19   3   7       12.09        0.00     17.59 o 
 -26   4   7        3.28        6.22     13.12 o 
 -24   4   7        0.03        3.37     20.38 o 
 -22   4   7        0.60        1.90     17.22 o 
 -20   4   7      410.76      456.48     45.69 o 
 -18   4   7       48.96       50.87     25.74 o 
 -16   4   7      239.46      240.54     37.78 o 
 -14   4   7      586.38      659.49     48.94 o 
 -12   4   7      145.41      157.53     30.03 o 
 -10   4   7      212.60      213.64     32.11 o 
  -8   4   7      921.53      961.78     55.22 o 
  -6   4   7       22.67       26.66     35.85 o 
  -4   4   7     1266.16     1214.09     70.42 o 
  -2   4   7     3307.76     3469.54     98.42 o 
   0   4   7      924.25     1025.33     57.55 o 
   2   4   7      880.39      923.63     55.16 o 
   4   4   7      256.42      281.42     36.31 o 
   6   4   7      769.48      771.00     55.56 o 
   8   4   7       22.99       21.02     25.19 o 
  10   4   7       20.84        0.00     32.30 o 
  12   4   7        0.47        0.00     24.91 o 
  14   4   7       16.17       19.15     23.01 o 
  16   4   7        2.92        3.03     23.96 o 
  18   4   7        0.60        0.00     17.44 o 
 -25   5   7        0.12        5.30     15.75 o 
 -23   5   7        6.75        8.73     17.62 o 
 -21   5   7       28.40        0.00     25.53 o 
 -19   5   7       46.86       36.46     28.99 o 
 -17   5   7      204.41      199.24     37.26 o 
 -15   5   7       77.44       76.67     28.53 o 
 -13   5   7        0.25        9.28     24.05 o 
 -11   5   7      102.87      109.85     27.52 o 
  -9   5   7        8.73        0.00     26.60 o 
  -7   5   7      198.80      229.02     33.25 o 
  -5   5   7      181.92      140.89     32.48 o 
  -3   5   7      188.45      158.45     31.19 o 
  -1   5   7      356.08      304.10     37.29 o 
   1   5   7       45.33       41.77     76.79 o 
   3   5   7      157.19      147.33     30.18 o 
   5   5   7      159.79      129.40     36.04 o 
   7   5   7        0.00       15.87     27.15 o 
   9   5   7        5.83       12.41     21.85 o 
  11   5   7        0.23        0.00     26.48 o 
  13   5   7       10.31        0.00     24.24 o 
  15   5   7        6.89        9.35     16.00 o 
  17   5   7       22.14       25.59     14.62 o 
 -24   6   7        2.34        0.00     20.10 o 
 -22   6   7        0.04        7.17     19.89 o 
 -20   6   7        2.38        3.46     14.34 o 
 -18   6   7        7.68       18.45     15.60 o 
 -16   6   7       21.17       12.56     27.79 o 
 -14   6   7       21.89       26.29     25.22 o 
 -12   6   7        0.26        0.00     28.53 o 
 -10   6   7      461.84      452.29     45.14 o 
  -8   6   7      479.99      506.68     48.66 o 
  -6   6   7       77.26       81.20     29.91 o 
  -4   6   7      113.70      122.39     29.36 o 
  -2   6   7     1889.48     1829.76     80.19 o 
   0   6   7      489.40      443.40     44.80 o 
   2   6   7        6.72       11.55     20.19 o 
   4   6   7       58.15       46.67     26.75 o 
   6   6   7      531.37      511.03     48.14 o 
   8   6   7      139.40      149.32     30.06 o 
  10   6   7        0.63        6.43     23.66 o 
  12   6   7        2.29        0.00     24.64 o 
  14   6   7        4.26        3.89     20.35 o 
  16   6   7        1.13        0.00     17.41 o 
 -23   7   7        1.40        0.00     15.75 o 
 -21   7   7        3.10        4.38     13.36 o 
 -19   7   7       65.04       79.27     23.90 o 
 -17   7   7        0.69       17.19     21.76 o 
 -15   7   7      340.30      387.05     41.12 o 
 -13   7   7       47.55       60.98     24.30 o 
 -11   7   7      215.00      235.43     35.30 o 
  -9   7   7      197.64      235.83     34.99 o 
  -7   7   7        8.16       12.17     17.53 o 
  -5   7   7       86.98      107.86     28.25 o 
  -3   7   7       29.65       26.72     28.10 o 
  -1   7   7       89.55       66.25     32.17 o 
   1   7   7        5.81        0.00     29.45 o 
   3   7   7      366.83      421.73     42.35 o 
   5   7   7       39.15       42.38     25.46 o 
   7   7   7       11.26       10.08     24.09 o 
   9   7   7      119.20      152.08     28.07 o 
  11   7   7       34.17       32.88     69.37 o 
  13   7   7       58.38       45.57     22.95 o 
 -20   8   7        2.22        0.00     16.73 o 
 -18   8   7        4.37        5.61     20.35 o 
 -16   8   7        0.23        0.00     24.70 o 
 -14   8   7        2.14        6.31     16.18 o 
 -12   8   7       11.70       11.77     18.32 o 
 -10   8   7        0.49        0.00     23.38 o 
  -8   8   7      296.97      364.46     39.96 o 
  -6   8   7        6.87       10.48     18.14 o 
  -4   8   7       65.54       74.55     30.64 o 
  -2   8   7      133.63      100.23     33.22 o 
   0   8   7        7.38        9.01     23.10 o 
   2   8   7      142.15      167.68     33.19 o 
   4   8   7       10.59       14.59     24.21 o 
   6   8   7       22.20       29.32     18.51 o 
   8   8   7        1.46        0.00     21.36 o 
  10   8   7        7.24        0.00     23.56 o 
  12   8   7        0.22        0.00     17.74 o 
 -17   9   7        4.09        5.36     15.23 o 
 -15   9   7        0.25       11.95     16.79 o 
 -13   9   7        5.07        0.00     22.06 o 
 -11   9   7        0.85       22.00     22.03 o 
  -9   9   7        4.26        3.19     20.25 o 
  -7   9   7       42.93       54.97     21.69 o 
  -5   9   7        8.23       11.92     18.29 o 
  -3   9   7       19.94       20.16     22.19 o 
  -1   9   7       51.08       62.08     25.49 o 
   1   9   7       72.08       53.26     28.44 o 
   3   9   7        0.23        0.00     25.40 o 
   5   9   7       48.16       38.79     20.62 o 
   7   9   7       81.41       63.12     23.50 o 
   9   9   7       31.12       25.04     30.52 o 
 -14  10   7       14.39       22.34     14.62 o 
 -12  10   7       10.71        7.60     20.90 o 
 -10  10   7       23.98       28.04     20.16 o 
  -8  10   7       27.49       39.53     19.43 o 
  -6  10   7        4.78        4.72     22.00 o 
  -4  10   7       11.41       19.67     16.88 o 
  -2  10   7      190.03      179.29     29.42 o 
   0  10   7      154.99      192.65     27.39 o 
   2  10   7        4.48        7.02     14.65 o 
   4  10   7       59.28       48.75     19.27 o 
   6  10   7       48.99       36.10     19.27 o 
  -5  11   7       59.57       71.21     21.57 o 
  -3  11   7       30.70       34.75     14.49 o 
 -28   0   8        0.82        0.00     17.07 o 
 -26   0   8        3.55        0.00     20.59 o 
 -24   0   8       52.28       39.56     85.86 o 
 -22   0   8       25.26       17.99     30.00 o 
 -20   0   8        1.62        6.56     14.31 o 
 -18   0   8      129.99      162.22     29.72 o 
 -16   0   8       50.71       36.74     41.00 o 
 -14   0   8      148.57      189.68     29.66 o 
 -12   0   8       15.31       30.46     21.05 o 
 -10   0   8     1761.46     1988.22     76.55 o 
  -8   0   8       26.63       20.04     53.78 o 
  -6   0   8      160.90      184.78     32.27 o 
  -4   0   8     4491.31     5043.56    115.37 o 
  -2   0   8      962.66     1113.31     57.67 o 
   0   0   8      245.29      211.31     30.80 o 
   2   0   8      862.30      776.30     51.39 o 
   4   0   8       13.47       17.50     23.10 o 
   6   0   8       18.65        0.70     26.17 o 
   8   0   8      242.45      258.62     39.07 o 
  10   0   8      442.03      498.52     47.07 o 
  12   0   8        6.46        3.77     56.96 o 
  14   0   8       48.87       28.04     31.16 o 
  16   0   8        0.13        2.85     20.59 o 
  18   0   8       13.95        9.35     18.14 o 
 -27   1   8        1.53        9.32     18.39 o 
 -25   1   8        6.95        0.00     22.71 o 
 -23   1   8        0.40        5.33     24.61 o 
 -21   1   8        0.81       10.66     26.51 o 
 -19   1   8      189.11      169.70     38.33 o 
 -17   1   8       88.47       93.67     31.53 o 
 -15   1   8      393.43      386.77     41.55 o 
 -13   1   8      841.12      957.18     57.21 o 
 -11   1   8       13.45        9.25     24.27 o 
  -9   1   8      661.37      742.53     48.75 o 
  -7   1   8      376.31      398.69     38.30 o 
  -5   1   8       33.00       29.36     22.28 o 
  -3   1   8      142.90      141.63     26.97 o 
  -1   1   8      723.78      817.79     49.52 o 
   1   1   8      144.58      164.89     28.22 o 
   3   1   8        2.92        0.00     28.93 o 
   5   1   8      355.55      357.88     40.23 o 
   7   1   8      462.39      456.48     44.77 o 
   9   1   8        0.03        0.00     28.04 o 
  11   1   8        0.45        0.00     26.72 o 
  13   1   8        4.02        0.00     21.76 o 
  15   1   8       17.76       17.13     23.38 o 
  17   1   8        0.09        0.00     17.77 o 
 -26   2   8        8.00        5.91     20.22 o 
 -24   2   8        1.92        1.87     20.13 o 
 -22   2   8       37.22        0.00     25.13 o 
 -20   2   8      109.78       76.15     30.55 o 
 -18   2   8        1.93        4.50     17.01 o 
 -16   2   8      308.66      324.54     39.65 o 
 -14   2   8      969.17     1029.35     60.98 o 
 -12   2   8      109.86       78.14     28.28 o 
 -10   2   8       24.60       36.56     21.08 o 
  -8   2   8     1753.07     1887.13     73.39 o 
  -6   2   8       20.41       20.01     18.78 o 
  -4   2   8       81.77       79.52     25.68 o 
  -2   2   8      388.75      367.41     38.09 o 
   0   2   8      253.69      245.72     32.14 o 
   2   2   8       18.74       15.01     17.83 o 
   4   2   8      251.12      225.74     34.72 o 
   6   2   8        0.01        2.18     26.20 o 
   8   2   8        5.43        0.00     26.23 o 
  10   2   8      178.29      135.38     32.57 o 
  12   2   8       14.61       16.67     25.13 o 
  14   2   8       34.21       22.28     23.59 o 
  16   2   8        0.04       10.57     18.54 o 
  18   2   8        0.62        0.00     17.93 o 
 -27   3   8        3.70        3.13     11.58 o 
 -25   3   8        0.16        0.00     19.98 o 
 -23   3   8        4.53        0.00     24.18 o 
 -21   3   8        0.55        5.64     24.12 o 
 -19   3   8        9.77        0.00     27.92 o 
 -17   3   8       31.82       22.22    168.01 o 
 -15   3   8     1503.06     1715.50     77.86 o 
 -13   3   8        5.39        5.91     18.94 o 
 -11   3   8      688.26      728.04     53.20 o 
  -9   3   8     3572.22     4097.81    112.37 o 
  -7   3   8     1730.09     1996.49     78.57 o 
  -5   3   8      722.14      720.29     50.16 o 
  -3   3   8      236.79      203.71     33.52 o 
  -1   3   8      116.76      136.67     29.72 o 
   1   3   8      430.78      461.54     42.32 o 
   3   3   8     1148.72     1201.07     66.40 o 
   5   3   8        0.12        0.00     27.92 o 
   7   3   8      827.91      870.28     59.72 o 
   9   3   8      252.36      221.09     37.72 o 
  11   3   8      167.71      126.03     32.76 o 
  13   3   8        0.39        2.42     18.11 o 
  15   3   8       12.71       13.64     17.04 o 
  17   3   8        0.32        0.00     17.04 o 
 -26   4   8       10.65        8.43     14.43 o 
 -24   4   8       23.12       14.92     25.10 o 
 -22   4   8       22.60       19.52    104.52 o 
 -20   4   8       66.80       65.67     27.03 o 
 -18   4   8       62.25       52.49     24.61 o 
 -16   4   8      129.22      135.38     33.03 o 
 -14   4   8      267.83      280.01     38.73 o 
 -12   4   8        4.46        3.43     28.31 o 
 -10   4   8      224.79      253.51     40.45 o 
  -8   4   8      114.20      131.46     32.85 o 
  -6   4   8      435.41      440.21     43.33 o 
  -4   4   8      530.76      550.16     46.76 o 
  -2   4   8       26.79       22.74     61.35 o 
   0   4   8      647.27      608.44     49.64 o 
   2   4   8      212.85      161.03     34.90 o 
   4   4   8       35.43       27.67     31.90 o 
   6   4   8       82.14       77.53     26.97 o 
   8   4   8       14.84       12.04    108.69 o 
  10   4   8        5.39        0.00     24.67 o 
  12   4   8        5.26        8.67     15.60 o 
  14   4   8        7.31        0.00     23.69 o 
  16   4   8       22.39       14.37     20.93 o 
 -25   5   8        0.05        0.00     16.12 o 
 -23   5   8        0.64        0.00     19.30 o 
 -21   5   8        0.41       12.10     20.19 o 
 -19   5   8       79.28       89.72     28.31 o 
 -17   5   8       14.11        0.00     27.82 o 
 -15   5   8      192.10      157.44     35.70 o 
 -13   5   8      215.46      210.48     34.63 o 
 -11   5   8       42.91       39.80     26.87 o 
  -9   5   8      173.51      165.53     31.38 o 
  -7   5   8        1.24        0.00     28.28 o 
  -5   5   8       18.45        0.00     23.99 o 
  -3   5   8        1.30        3.28     18.20 o 
  -1   5   8      278.78      216.58     35.06 o 
   1   5   8       60.04       39.77     30.09 o 
   3   5   8      612.81      504.78     49.03 o 
   5   5   8        1.67        0.00     26.97 o 
   7   5   8       10.90       14.68     19.80 o 
   9   5   8      159.92      131.76     31.26 o 
  11   5   8      213.39      179.60     30.49 o 
  13   5   8       40.08       31.87     28.10 o 
  15   5   8       11.09        0.00     19.09 o 
 -22   6   8       11.11        7.08     17.59 o 
 -20   6   8       10.84       12.35     18.72 o 
 -18   6   8       26.40       18.17     26.69 o 
 -16   6   8       16.47       24.45     19.89 o 
 -14   6   8       13.74       17.71     18.85 o 
 -12   6   8        3.26        0.00     25.89 o 
 -10   6   8      266.24      250.35     37.51 o 
  -8   6   8       66.95       58.37     26.26 o 
  -6   6   8        0.89        0.09     26.17 o 
  -4   6   8      303.49      235.86     36.77 o 
  -2   6   8      142.09      151.93     32.94 o 
   0   6   8        0.79        2.14     24.33 o 
   2   6   8       21.84       15.26     46.55 o 
   4   6   8       35.42       37.14     23.47 o 
   6   6   8        4.92        0.00     26.63 o 
   8   6   8       21.62        0.00     24.76 o 
  10   6   8        4.42        8.00     16.85 o 
  12   6   8       14.12       12.07     21.36 o 
  14   6   8        1.06        1.69     12.59 o 
 -21   7   8        1.90        0.00     16.79 o 
 -19   7   8       27.18       16.98     25.07 o 
 -17   7   8        1.43       18.69     19.55 o 
 -15   7   8       14.31       11.31     18.88 o 
 -13   7   8      194.31      187.41     32.39 o 
 -11   7   8        4.06        0.00     24.91 o 
  -9   7   8       24.90       15.11     33.37 o 
  -7   7   8      257.65      270.21     37.41 o 
  -5   7   8       19.93       24.97     21.24 o 
  -3   7   8      112.32       97.38     32.42 o 
  -1   7   8      102.69       84.27     28.65 o 
   1   7   8       61.06       45.35     34.66 o 
   3   7   8      257.96      237.42     33.37 o 
   5   7   8       83.18       68.18     41.55 o 
   7   7   8       16.90        0.00     24.51 o 
   9   7   8       52.60       44.00     43.70 o 
  11   7   8       31.46       22.09     35.45 o 
 -18   8   8        5.14        6.47     17.62 o 
 -16   8   8        0.33       13.73     18.11 o 
 -14   8   8      121.64       88.77     28.19 o 
 -12   8   8        0.12        0.00     23.99 o 
 -10   8   8       10.16       11.43     24.73 o 
  -8   8   8      278.52      220.11     34.11 o 
  -6   8   8        2.80        5.06     19.43 o 
  -4   8   8        5.97        0.00     23.01 o 
  -2   8   8      230.81      171.35     37.78 o 
   0   8   8       82.36       75.38     27.67 o 
   2   8   8       44.10        0.00     27.73 o 
   4   8   8       41.64       24.18     19.92 o 
   6   8   8       52.48       49.98     22.03 o 
   8   8   8       31.16       30.06     19.37 o 
  10   8   8        3.33        0.00     16.06 o 
 -15   9   8        7.98        9.01     10.91 o 
 -13   9   8       16.58       15.38     18.85 o 
 -11   9   8        3.81        0.00     20.04 o 
  -9   9   8       54.85       41.80     40.02 o 
  -7   9   8      140.40       91.96     28.47 o 
  -5   9   8        1.58        3.06     17.19 o 
  -3   9   8        8.71       11.71     19.09 o 
  -1   9   8        5.84        0.00     19.95 o 
   1   9   8        7.48        8.46     16.98 o 
   3   9   8      129.13      107.00     24.73 o 
   5   9   8       25.14       20.25     25.65 o 
 -10  10   8        1.51        0.00     16.39 o 
  -8  10   8        0.85        0.00     17.56 o 
  -6  10   8        0.64        0.00     18.14 o 
  -4  10   8       50.61       40.66     30.58 o 
  -2  10   8        9.32       11.28     16.73 o 
   0  10   8       11.30        0.37     16.67 o 
 -25   1   9        1.11       13.02     17.65 o 
 -23   1   9       44.15       28.53     29.17 o 
 -21   1   9       63.02       43.08     32.51 o 
 -19   1   9       60.23       37.81     46.55 o 
 -17   1   9       36.57       25.34     27.27 o 
 -15   1   9      227.38      170.04     37.69 o 
 -13   1   9      228.23      185.97     37.26 o 
 -11   1   9        9.71        9.62     19.58 o 
  -9   1   9      702.44      712.69     52.61 o 
  -7   1   9      113.70      145.49     32.63 o 
  -5   1   9       23.87       35.42     24.21 o 
  -3   1   9      311.43      298.40     39.56 o 
  -1   1   9       68.10       45.96     31.62 o 
   1   1   9      122.86       84.14     28.68 o 
   3   1   9       19.69       18.78     22.09 o 
   5   1   9        5.24        0.00     31.41 o 
   7   1   9      452.43      336.39     40.14 o 
   9   1   9        2.36        8.12     14.34 o 
  11   1   9      104.89       84.08     26.54 o 
  13   1   9       12.62        0.00     23.23 o 
  15   1   9        1.41        5.94     17.34 o 
 -26   2   9       22.91       14.19     23.04 o 
 -24   2   9        3.78        2.57     18.23 o 
 -22   2   9        1.98        0.00     22.22 o 
 -20   2   9       70.99       46.88     28.71 o 
 -18   2   9       44.55        0.00     33.12 o 
 -16   2   9       99.83       81.29     47.80 o 
 -14   2   9      351.47      320.28     39.22 o 
 -12   2   9       73.87       54.30     34.84 o 
 -10   2   9      156.46      113.41     33.49 o 
  -8   2   9     1281.42     1276.08     66.86 o 
  -6   2   9        6.39       17.44     19.86 o 
  -4   2   9     1793.38     1849.41     79.52 o 
  -2   2   9       17.54       15.81     24.88 o 
   0   2   9        3.07        4.26     22.46 o 
   2   2   9       35.75       45.32     22.83 o 
   4   2   9        7.80        0.00     31.50 o 
   6   2   9        3.16        0.00     29.78 o 
   8   2   9       67.39       58.77     26.44 o 
  10   2   9      176.97      126.40     31.59 o 
  12   2   9      152.15      111.39     31.53 o 
  14   2   9       46.27       29.54     21.54 o 
 -25   3   9        0.03        0.00     18.48 o 
 -23   3   9        3.98        0.00     21.79 o 
 -21   3   9        0.37        0.00     21.82 o 
 -19   3   9        1.38        5.27     14.06 o 
 -17   3   9       27.28       19.27     31.29 o 
 -15   3   9        0.18        0.00     29.36 o 
 -13   3   9        9.49       11.98     25.74 o 
 -11   3   9       36.51       26.48     24.24 o 
  -9   3   9        1.00        3.49     15.93 o 
  -7   3   9      152.80      111.45     29.75 o 
  -5   3   9      278.35      272.17     36.80 o 
  -3   3   9      244.70      206.59     33.28 o 
  -1   3   9      108.42       99.44     30.43 o 
   1   3   9        3.59        0.00     29.97 o 
   3   3   9      692.18      579.42     51.08 o 
   5   3   9       67.65       54.15     30.83 o 
   7   3   9       47.21       40.48     67.05 o 
   9   3   9       84.52       59.08     46.03 o 
  11   3   9      173.74      166.30     29.72 o 
  13   3   9        5.42        6.56     13.79 o 
  15   3   9        0.60        0.00     14.37 o 
 -24   4   9        1.55        0.06     18.45 o 
 -22   4   9       36.52       19.92     26.54 o 
 -20   4   9        2.83        0.00     24.58 o 
 -18   4   9       75.89       60.27     27.21 o 
 -16   4   9        2.72        5.64     23.47 o 
 -14   4   9       38.81       37.72     34.87 o 
 -12   4   9        4.35        9.53     16.33 o 
 -10   4   9      150.73      137.92     31.62 o 
  -8   4   9      362.27      291.17     36.74 o 
  -6   4   9       19.54       22.43     20.62 o 
  -4   4   9      923.78      835.41     56.44 o 
  -2   4   9       67.91       69.68     28.34 o 
   0   4   9       27.30       19.55     70.17 o 
   2   4   9        2.15        0.00     27.88 o 
   4   4   9        0.10        6.25     25.92 o 
   6   4   9       14.78        0.00     27.03 o 
   8   4   9       84.53       55.43     26.02 o 
  10   4   9       73.30       51.48     28.34 o 
  12   4   9       56.59       46.79     20.68 o 
  14   4   9       53.84       39.19     34.56 o 
 -23   5   9        3.41        0.00     16.27 o 
 -21   5   9        6.47        0.00     20.93 o 
 -19   5   9        8.48        8.83     15.57 o 
 -17   5   9        2.04        0.00     25.49 o 
 -15   5   9      107.30       69.59     32.42 o 
 -13   5   9        1.15        0.00     24.85 o 
 -11   5   9       23.59       21.69     26.84 o 
  -9   5   9      502.83      402.83     43.39 o 
  -7   5   9      123.54       89.69     28.99 o 
  -5   5   9      213.95      150.98     35.61 o 
  -3   5   9       13.79       11.92     38.00 o 
  -1   5   9       56.96       41.21     23.75 o 
   1   5   9       41.37       32.67     25.56 o 
   3   5   9      196.60      142.73     39.59 o 
   5   5   9       18.64       24.36     19.83 o 
   7   5   9        0.11        6.62     25.37 o 
   9   5   9        8.01        9.13     16.27 o 
  11   5   9       33.66       27.76     28.50 o 
  13   5   9        0.27       10.69     14.68 o 
 -22   6   9       20.39        0.00     18.51 o 
 -20   6   9        0.31        0.00     18.17 o 
 -18   6   9        2.56        0.00     20.07 o 
 -16   6   9       31.31       30.12     19.15 o 
 -14   6   9       11.00        0.00     25.89 o 
 -12   6   9        0.73        6.43     17.99 o 
 -10   6   9       34.59       26.90     34.47 o 
  -8   6   9       54.92       53.16     25.34 o 
  -6   6   9       10.52        6.43     36.71 o 
  -4   6   9       17.15       22.09     21.36 o 
  -2   6   9        7.81        9.32     19.92 o 
   0   6   9       21.54        0.00     24.58 o 
   2   6   9        0.47        0.00     24.45 o 
   4   6   9       26.13       21.11    103.42 o 
   6   6   9        0.03        0.00     23.20 o 
   8   6   9       14.44       10.72     97.87 o 
  10   6   9        0.39        0.00     18.02 o 
 -19   7   9        0.07        0.00     17.34 o 
 -17   7   9       11.02       14.80     14.86 o 
 -15   7   9        0.18        0.00     20.01 o 
 -13   7   9       12.61       14.16     16.58 o 
 -11   7   9       22.66       21.39     25.19 o 
  -9   7   9       29.32       32.17     19.73 o 
  -7   7   9      139.15      104.74     30.21 o 
  -5   7   9        7.00       10.85     19.15 o 
  -3   7   9        0.02        7.88     23.66 o 
  -1   7   9       47.90       38.64     22.58 o 
   1   7   9        0.09        0.00     24.73 o 
   3   7   9        9.52        0.00     24.48 o 
   5   7   9       20.39       15.54     23.53 o 
   7   7   9        1.89        0.00     19.06 o 
   9   7   9       19.90       12.26     17.77 o 
 -16   8   9        1.39        0.00     18.08 o 
 -14   8   9       48.72       38.82     19.09 o 
 -12   8   9       15.84       17.31     14.46 o 
 -10   8   9       28.05       21.79     56.11 o 
  -8   8   9       96.63       63.06     26.63 o 
  -6   8   9        2.57        2.42     21.54 o 
  -4   8   9      126.36       89.02     26.05 o 
  -2   8   9        0.40        6.01     19.73 o 
   0   8   9        0.00        0.00     20.78 o 
   2   8   9        0.07        0.00     18.81 o 
   4   8   9        0.49        0.00     17.71 o 
   6   8   9        2.82        3.74     13.21 o 
 -13   9   9        5.73        3.83     15.90 o 
 -11   9   9        0.03        7.38     15.90 o 
  -9   9   9       20.01       23.17     18.85 o 
  -7   9   9        2.93        0.00     18.63 o 
  -5   9   9        7.40        8.00     15.96 o 
  -3   9   9       46.85       46.91     21.05 o 
  -1   9   9        8.58        4.84     44.37 o 
   1   9   9        0.23       15.87     16.52 o 
 -24   0  10        0.32        7.48     15.47 o 
 -22   0  10        9.52        0.00     21.79 o 
 -20   0  10       17.00        0.00     22.31 o 
 -18   0  10       33.42       19.52     72.59 o 
 -16   0  10        0.89        9.50     24.12 o 
 -14   0  10       42.39       34.14     32.17 o 
 -12   0  10       20.48       18.35     19.80 o 
 -10   0  10       76.80       79.21     27.00 o 
  -8   0  10       64.17       51.79     42.75 o 
  -6   0  10      172.92      188.79     37.48 o 
  -4   0  10     1086.52     1157.25     67.57 o 
  -2   0  10      181.20      208.00     34.35 o 
   0   0  10      129.06       86.53     31.90 o 
   2   0  10       55.71       44.37     24.85 o 
   4   0  10       22.24       16.76     75.23 o 
   6   0  10       23.90       22.49     25.77 o 
   8   0  10       22.76       16.49     72.96 o 
  10   0  10      104.06       75.17     22.89 o 
  12   0  10       70.78       51.54     22.46 o 
 -25   1  10        2.50        2.88     11.40 o 
 -23   1  10        4.84        0.00     22.52 o 
 -21   1  10       23.06       16.73     21.14 o 
 -19   1  10       11.56        0.00     22.74 o 
 -17   1  10       49.82       30.77     33.09 o 
 -15   1  10       65.46       44.40     40.54 o 
 -13   1  10       42.64       26.02     29.08 o 
 -11   1  10       45.06       26.87     25.25 o 
  -9   1  10       94.33       96.40     30.27 o 
  -7   1  10        1.70        4.72     17.07 o 
  -5   1  10      136.32      105.26     32.36 o 
  -3   1  10      111.16      125.39     30.61 o 
  -1   1  10       49.39       35.09     28.44 o 
   1   1  10      388.42      367.25     40.08 o 
   3   1  10       16.28       10.91    101.55 o 
   5   1  10       78.04       53.72     27.00 o 
   7   1  10       43.58       38.46     22.98 o 
   9   1  10       59.25       42.29     23.72 o 
  11   1  10       59.28       35.82     20.07 o 
  13   1  10        5.52        0.00     16.27 o 
 -24   2  10        5.88        0.00     17.04 o 
 -22   2  10       12.67        0.00     19.34 o 
 -20   2  10        0.38        0.00     21.60 o 
 -18   2  10       59.52       38.00     36.77 o 
 -16   2  10       73.43       45.93     29.42 o 
 -14   2  10        5.61       10.48     23.17 o 
 -12   2  10      188.76      123.58     39.74 o 
 -10   2  10      386.30      332.41     38.92 o 
  -8   2  10       20.01       22.43     25.40 o 
  -6   2  10      253.87      183.52     41.86 o 
  -4   2  10      842.46      730.61     55.10 o 
  -2   2  10       47.07       45.75     27.36 o 
   0   2  10       17.56       10.27     33.80 o 
   2   2  10      105.83       89.38     28.22 o 
   4   2  10        7.51        5.82     26.20 o 
   6   2  10       82.28       63.89     27.06 o 
   8   2  10       29.97        0.70     23.72 o 
  10   2  10       17.69       21.20     16.73 o 
  12   2  10        0.02        0.00     17.31 o 
 -23   3  10        0.21        9.07     16.88 o 
 -21   3  10       26.64       16.33     19.27 o 
 -19   3  10        4.97        0.00     24.02 o 
 -17   3  10        7.10        8.64     23.17 o 
 -15   3  10       79.12       48.32     29.02 o 
 -13   3  10      161.06      107.13     42.78 o 
 -11   3  10      351.05      264.72     37.54 o 
  -9   3  10      201.25      146.07     37.23 o 
  -7   3  10      153.98      141.63     31.96 o 
  -5   3  10      308.08      263.80     37.78 o 
  -3   3  10      691.78      563.67     50.22 o 
  -1   3  10       55.66       41.34     71.58 o 
   1   3  10       34.23       23.04     48.81 o 
   3   3  10       16.33       19.37     22.43 o 
   5   3  10       15.20       13.70     22.68 o 
   7   3  10       13.86        0.00     24.39 o 
   9   3  10       21.19       19.70     28.16 o 
  11   3  10       27.31        0.00     17.25 o 
 -22   4  10       28.04        0.00     18.97 o 
 -20   4  10       37.07        0.00     23.26 o 
 -18   4  10       40.97       30.67     26.93 o 
 -16   4  10       50.02       36.86     32.11 o 
 -14   4  10       31.85       21.11     34.53 o 
 -12   4  10       12.08       12.44     46.27 o 
 -10   4  10       73.37       50.74     53.26 o 
  -8   4  10       52.36       34.26     57.45 o 
  -6   4  10        4.46        0.00     26.11 o 
  -4   4  10      405.97      279.80     40.69 o 
  -2   4  10        1.79        0.00     25.53 o 
   0   4  10       46.06       28.01     30.24 o 
   2   4  10      142.59      102.90     34.23 o 
   4   4  10       43.37       37.78     37.54 o 
   6   4  10       16.86       15.72     23.14 o 
   8   4  10        5.41        6.99     14.52 o 
  10   4  10        5.48        0.00     19.00 o 
 -21   5  10        0.78        8.24     14.03 o 
 -19   5  10        1.65        0.00     17.99 o 
 -17   5  10      154.92      108.14     43.24 o 
 -15   5  10        2.41        0.00     25.16 o 
 -13   5  10        0.60        0.00     23.20 o 
 -11   5  10      256.29      179.50     39.62 o 
  -9   5  10       18.33       14.52     24.21 o 
  -7   5  10       16.55       13.05     24.88 o 
  -5   5  10      220.29      157.72     42.69 o 
  -3   5  10      141.08      100.84     49.00 o 
  -1   5  10        9.32        8.83     22.64 o 
   1   5  10      257.11      182.63     38.89 o 
   3   5  10        2.31        3.13     18.14 o 
   5   5  10       10.51       13.51     13.15 o 
   7   5  10        5.91        0.00     20.81 o 
   9   5  10        0.29       13.88     16.00 o 
 -20   6  10       11.83        0.00     15.23 o 
 -18   6  10        4.44        4.35     14.19 o 
 -16   6  10        7.95        8.12     16.03 o 
 -14   6  10        4.10        0.00     22.43 o 
 -12   6  10        0.46        7.57     21.17 o 
 -10   6  10        2.37        0.00     23.17 o 
  -8   6  10       17.73       17.07     22.37 o 
  -6   6  10        1.21        0.00     23.50 o 
  -4   6  10       87.58       64.56     58.10 o 
  -2   6  10       41.14       28.62     38.00 o 
   0   6  10       19.71       14.65     30.61 o 
   2   6  10        0.29        0.00     22.49 o 
   4   6  10       32.96       21.91     22.15 o 
   6   6  10        0.71        0.00     18.39 o 
   8   6  10        2.36        0.00     15.72 o 
 -17   7  10        4.21        0.00     17.19 o 
 -15   7  10        0.04        6.10     15.72 o 
 -13   7  10        6.86        0.00     18.66 o 
 -11   7  10       12.41        0.00     19.18 o 
  -9   7  10        2.16        3.80     12.99 o 
  -7   7  10       10.86        0.00     22.40 o 
  -5   7  10       17.38       16.70     43.24 o 
  -3   7  10       12.51       12.04     21.27 o 
  -1   7  10       63.08       43.48     19.52 o 
   1   7  10       32.41        0.00     20.62 o 
   3   7  10       36.30       27.33     18.94 o 
   5   7  10       77.28       60.00     76.33 o 
 -12   8  10       45.41       31.19     37.41 o 
 -10   8  10        8.74        9.16     21.17 o 
  -8   8  10        0.26        4.99     16.64 o 
  -6   8  10        6.27        7.78     14.10 o 
  -4   8  10       23.52        0.00     19.03 o 
  -2   8  10       15.98        0.00     19.21 o 
   0   8  10        5.79        6.59     15.26 o 
 -23   1  11       15.66        0.00     15.44 o 
 -21   1  11       33.27       23.29     59.66 o 
 -19   1  11       20.27        0.00     20.93 o 
 -17   1  11       56.99       37.17     55.74 o 
 -15   1  11       88.65       58.56     36.10 o 
 -13   1  11      133.92       81.26     48.38 o 
 -11   1  11        4.56        0.00     24.02 o 
  -9   1  11       38.40       34.84    393.70 o 
  -7   1  11       98.42       53.75     27.79 o 
  -5   1  11       89.08       66.98     40.57 o 
  -3   1  11      162.52      130.35     30.52 o 
  -1   1  11       10.90        0.00     27.21 o 
   1   1  11      123.41       92.08     33.89 o 
   3   1  11       30.02        0.00     25.62 o 
   5   1  11       14.02        0.00     21.54 o 
   7   1  11       88.94       61.84     22.03 o 
   9   1  11        8.94        0.00     16.33 o 
 -22   2  11       40.39       25.43     65.51 o 
 -20   2  11        0.19        8.00     17.44 o 
 -18   2  11       29.40       21.02    136.05 o 
 -16   2  11      110.69       70.60     45.66 o 
 -14   2  11       10.45       12.38     22.09 o 
 -12   2  11       66.65       41.64     90.12 o 
 -10   2  11       69.70       44.00    158.58 o 
  -8   2  11       58.25       39.38     43.94 o 
  -6   2  11        0.60       16.98     23.14 o 
  -4   2  11       67.43       47.93     33.37 o 
  -2   2  11      145.31      108.90     35.82 o 
   0   2  11       14.48        0.00     25.34 o 
   2   2  11      108.69       74.28     24.21 o 
   4   2  11       31.14        0.00     25.10 o 
   6   2  11        3.01        0.00     19.03 o 
   8   2  11        2.52        0.00     17.71 o 
 -21   3  11        0.01       22.61     12.90 o 
 -19   3  11        9.15        8.67     16.39 o 
 -17   3  11       52.67        0.00     23.04 o 
 -15   3  11       18.02       11.55     21.76 o 
 -13   3  11       11.73       10.82     21.73 o 
 -11   3  11       42.59        0.00     26.23 o 
  -9   3  11       78.27       51.48     28.22 o 
  -7   3  11       18.03        0.00     25.62 o 
  -5   3  11        1.33       15.17     23.32 o 
  -3   3  11       34.88       20.53     26.17 o 
  -1   3  11        2.60        0.00     23.35 o 
   1   3  11        3.04        3.22     15.44 o 
   3   3  11        0.02        6.50     22.80 o 
   5   3  11        0.74        2.73     13.91 o 
   7   3  11        1.75        2.48     13.36 o 
 -20   4  11        0.20        1.10     15.23 o 
 -18   4  11        7.41        5.45     17.19 o 
 -16   4  11       34.86       21.11     41.83 o 
 -14   4  11        0.48        0.00     24.42 o 
 -12   4  11       46.86       29.02     65.21 o 
 -10   4  11        3.63        0.00     24.15 o 
  -8   4  11        4.79        0.00     23.32 o 
  -6   4  11        1.43        5.52     14.00 o 
  -4   4  11        4.53        6.56     16.46 o 
  -2   4  11       13.28        0.00     22.43 o 
   0   4  11       32.92       23.63     72.81 o 
   2   4  11       84.59       58.86     45.38 o 
   4   4  11        0.21        0.00     20.93 o 
   6   4  11        0.20        9.65     14.74 o 
 -19   5  11        5.14        0.00     15.14 o 
 -17   5  11       13.86        7.91     20.04 o 
 -15   5  11       52.77       37.23     29.14 o 
 -13   5  11        3.94        4.69     15.54 o 
 -11   5  11       33.31        0.00     22.25 o 
  -9   5  11       70.11        0.00     24.09 o 
  -7   5  11       16.63       13.21     23.69 o 
  -5   5  11        2.39        2.64     13.36 o 
  -3   5  11      126.30       95.85     82.55 o 
  -1   5  11       11.12        0.00     21.02 o 
   1   5  11      130.80       91.13    114.27 o 
   3   5  11        1.61        4.35     10.45 o 
   5   5  11       13.97       10.79     13.33 o 
 -16   6  11       11.32        0.00     17.41 o 
 -14   6  11        5.14        5.49     12.72 o 
 -12   6  11       37.40       23.44     24.76 o 
 -10   6  11        0.10       12.75     19.15 o 
  -8   6  11       19.04        0.00     21.57 o 
  -6   6  11       10.02        8.76     33.03 o 
  -4   6  11       10.44       10.39     19.83 o 
  -2   6  11        1.93        0.00     19.18 o 
   0   6  11        8.43        8.27     13.97 o 
   2   6  11        4.64        5.18     10.82 o 
 -11   7  11       67.18       42.38     36.31 o 
  -9   7  11        4.67        5.09     14.68 o 
  -7   7  11        3.56        1.90     13.48 o 
  -5   7  11        9.16        8.09     15.29 o 
  -3   7  11       28.32       21.88     23.44 o 
  -1   7  11        3.05        0.00     16.18 o 
 -20   0  12        7.10        0.00     16.85 o 
 -18   0  12       40.07       18.54     18.11 o 
 -16   0  12      141.50       91.44     40.79 o 
 -14   0  12       15.92       13.54     17.83 o 
 -12   0  12       48.36        0.00     24.05 o 
 -10   0  12      230.19      146.75     47.89 o 
  -8   0  12        1.12        0.00     22.00 o 
  -6   0  12       38.32       17.10     53.10 o 
  -4   0  12      126.43       84.54     66.40 o 
  -2   0  12       18.74        8.73     22.15 o 
   0   0  12       22.24       24.27     20.25 o 
   2   0  12       42.13       31.35     49.70 o 
   4   0  12        8.55        8.33     14.34 o 
 -19   1  12        2.98        4.60     10.91 o 
 -17   1  12        0.47        0.00     19.73 o 
 -15   1  12        0.54       12.38     20.25 o 
 -13   1  12       27.88        0.00     22.15 o 
 -11   1  12       10.71        6.83     20.87 o 
  -9   1  12        0.39        0.00     23.41 o 
  -7   1  12       53.71       34.81     37.75 o 
  -5   1  12        1.17        0.00     22.52 o 
  -3   1  12        0.02        0.00     21.88 o 
  -1   1  12       12.22       11.09     20.16 o 
   1   1  12        4.97        0.00     21.17 o 
   3   1  12        7.43        5.91     50.50 o 
   5   1  12        1.50       11.43     16.79 o 
 -18   2  12       22.11        0.00     17.86 o 
 -16   2  12        5.55        0.00     17.59 o 
 -14   2  12       46.58       32.36     50.65 o 
 -12   2  12       23.81       14.34     57.76 o 
 -10   2  12       17.60        0.00     24.30 o 
  -8   2  12       31.89        0.00     21.63 o 
  -6   2  12       21.75        0.00     20.25 o 
  -4   2  12       28.75        0.00     23.07 o 
  -2   2  12       67.93       42.41     43.36 o 
   0   2  12        5.94       10.88     15.20 o 
   2   2  12       29.95       19.76     28.68 o 
   4   2  12       51.80       30.27     24.42 o 
 -17   3  12       48.89        0.00     16.85 o 
 -15   3  12       45.46       29.17     38.00 o 
 -13   3  12       14.59        0.00     21.11 o 
 -11   3  12      134.25       84.97     41.95 o 
  -9   3  12       57.30       36.89     27.49 o 
  -7   3  12       77.53       50.77     68.30 o 
  -5   3  12       13.60        0.00     21.14 o 
  -3   3  12       39.93       32.88     65.54 o 
  -1   3  12       33.62        0.00     18.85 o 
   1   3  12        3.82        0.98     18.88 o 
   3   3  12        1.25        9.53     15.05 o 
 -16   4  12        0.03        2.57     16.27 o 
 -14   4  12        2.81        0.00     17.71 o 
 -12   4  12        8.69        0.00     18.42 o 
 -10   4  12        3.47        2.73     16.15 o 
  -8   4  12       38.80       25.80    164.61 o 
  -6   4  12       27.69       19.21     23.14 o 
  -4   4  12        8.65        0.00     21.63 o 
  -2   4  12       48.25       35.58     28.22 o 
   0   4  12       89.49        0.00     15.57 o 
   2   4  12       36.22       27.88     51.82 o 
 -13   5  12        2.77        0.00     16.09 o 
 -11   5  12       41.71       24.30     26.35 o 
  -9   5  12       13.11        8.49     19.24 o 
  -7   5  12       30.90       17.65    143.90 o 
  -5   5  12       13.24        0.00     18.51 o 
  -3   5  12       21.48       11.80     46.94 o 
  -1   5  12       21.71       15.29     81.51 o 
 -15   1  13        8.73        5.33     15.84 o 
 -13   1  13       55.66       30.95     85.68 o 
 -11   1  13      113.84       68.58     81.36 o 
  -9   1  13       40.26        0.00     17.99 o 
  -7   1  13       78.21       44.55     33.55 o 
  -5   1  13       10.94        0.00     18.29 o 
  -3   1  13       23.33       14.89     35.76 o 
  -1   1  13       11.31        9.35     12.93 o 
 -14   2  13       20.05        0.00     15.32 o 
 -12   2  13        0.95        4.32     16.88 o 
 -10   2  13       27.86       17.90     85.95 o 
  -8   2  13       25.23       15.26     17.41 o 
  -6   2  13        7.64        0.00     19.12 o 
  -4   2  13       25.67       15.51     21.39 o 
  -2   2  13       42.09       25.10     21.05 o 
 -11   3  13        5.08        0.00     15.44 o 
  -9   3  13       15.29        8.61     21.85 o 
  -7   3  13       14.49        8.09     34.84 o 
  -5   3  13        2.36        3.59      9.81 o 
                                                 
